# Supplementary material for: Kistamicin biosynthesis reveals the biosynthetic requirements for production of highly crosslinked glycopeptide antibiotics
Source: Nat Commun. 2019 Jun 13;10:2613. doi: 10.1038/s41467-019-10384-w (PMC6565677; doi:10.1038/s41467-019-10384-w)
Supplement: Supplementary file 6 — Source Data [file 41467_2019_10384_MOESM6_ESM.xlsx]

## Sheet: Figure 3
Compound 1 - 15 membered A-O-B ring					Compound 2 - 13-membered AB ring					Compound 3 - 12-membered AB ring
C	-1.65758	2.00059	-0.109937		C	-1.23984	-2.15097	0.100924		C	-1.05305	2.02202	-0.34132
C	-2.97172	2.43473	0.093544		C	-2.58386	-2.54177	0.016949		C	-2.34524	2.52266	-0.133427
C	-3.47582	3.72207	-0.073703		C	-3.07918	-3.82692	-0.197527		C	-2.73194	3.85154	0.024514
C	-2.64236	4.79991	-0.409882		C	-2.22568	-4.93458	-0.309352		C	-1.79283	4.89281	-0.003292
C	-1.27316	4.45803	-0.574275		C	-0.841768	-4.62726	-0.227411		C	-0.44842	4.4735	-0.189487
C	-0.819428	3.10329	-0.443702		C	-0.386389	-3.27492	-0.063839		C	-0.107853	3.08459	-0.32994
C	-6.8311	2.55879	-0.768299		C	-6.25777	-2.60856	-1.44597		C	-6.21156	2.95034	-0.452465
C	-7.24051	2.461	0.553265		C	-6.89618	-2.55437	-0.215418		C	-6.51705	2.82029	0.894186
C	-6.6323	3.12758	1.60377		C	-6.49281	-3.27508	0.896795		C	-5.78451	3.40412	1.914
C	-5.44473	3.85265	1.39026		C	-5.28449	-3.99658	0.873546		C	-4.57202	4.05935	1.62906
C	-4.93374	3.74181	0.079747		C	-4.54159	-3.82969	-0.313542		C	-4.17372	3.96634	0.278997
C	-5.63404	3.25011	-1.04339		C	-5.02822	-3.29267	-1.52558		C	-4.99861	3.57894	-0.801114
N	-7.24073	2.83939	2.76777		N	-7.30257	-3.03531	1.94246		N	-6.31369	3.10642	3.11367
C	-8.19469	1.88484	2.45068		C	-8.16877	-2.04516	1.50631		C	-7.34699	2.22306	2.8432
C	-8.1817	1.60409	1.07274		C	-7.89784	-1.69389	0.171178		C	-7.46254	1.99811	1.4599
C	-4.48424	-1.5699	-0.63717		C	-3.92893	1.59001	0.345287		C	-4.14353	-1.37462	-0.718169
C	-3.31941	-0.956689	0.171035		C	-2.6855	0.878608	-0.236103		C	-2.84795	-0.851798	-0.058328
O	-3.28857	-1.06951	1.39982		O	-2.42845	0.961347	-1.44047		O	-2.64318	-1.02657	1.14593
C	-1.29669	0.535478	0.045583		C	-0.800226	-0.709004	0.254223		C	-0.7744	0.53511	-0.450817
N	-5.75798	-1.39827	0.070922		N	-5.10501	1.28402	-0.471901		N	-5.31357	-1.1198	0.130557
C	-6.90148	-0.936141	-0.453196		C	-6.32266	0.940065	-0.029895		C	-6.46638	-0.557954	-0.260606
C	-8.14704	-0.896301	0.465609		C	-7.36471	0.534494	-1.10388		C	-7.61407	-0.475656	0.775463
O	-7.00179	-0.619974	-1.64076		O	-6.62907	0.991451	1.16265		O	-6.6573	-0.185539	-1.4204
C	-8.89655	0.46445	0.370898		C	-8.43058	-0.476147	-0.570503		C	-8.29373	0.924936	0.782685
O	-3.09464	6.07736	-0.575213		O	-2.67237	-6.21101	-0.498278		O	-2.12456	6.20792	0.154747
H	-3.69821	1.69277	0.389006		H	-3.34379	-1.77951	0.094573		H	-3.15389	1.81436	-0.049816
H	0.227855	2.90117	-0.609416		H	0.674131	-3.0718	-0.053141		H	0.930777	2.8089	-0.433765
H	-7.334	2.03014	-1.56498		H	-6.61594	-2.06296	-2.30587		H	-6.81093	2.48802	-1.22334
H	-4.85055	4.22772	2.21161		H	-4.85093	-4.41231	1.77221		H	-3.88981	4.35896	2.41226
H	-5.18264	3.19796	-2.02481		H	-4.40828	-3.21007	-2.40799		H	-4.63369	3.54017	-1.81845
H	-6.93343	3.18824	3.67485		H	-7.16379	-3.42509	2.87383		H	-5.91102	3.39707	4.00387
H	-8.81754	1.35863	3.16234		H	-8.89475	-1.53175	2.12321		H	-7.93978	1.70386	3.58518
C	-4.15311	-3.02649	-0.791168		C	-3.62562	3.05924	0.305316		C	-3.93688	-2.8495	-0.912976
H	-4.527	-1.08424	-1.61447		H	-4.08712	1.2556	1.37292		H	-4.26629	-0.882579	-1.68542
H	-5.74046	-1.61467	1.05732		H	-4.94337	1.25052	-1.46975		H	-5.21579	-1.37896	1.10174
N	-9.06012	-1.9454	0.013376		N	-8.0664	1.73809	-1.55016		N	-8.62177	-1.46217	0.388254
H	-7.86081	-1.07816	1.50387		H	-6.8393	0.092512	-1.95039		H	-7.24104	-0.700835	1.777
H	-9.87576	0.372709	0.841831		H	-9.04081	-0.832993	-1.40044		H	-9.23545	0.868687	1.3296
H	-9.09204	0.738845	-0.666266		H	-9.11432	0.036889	0.107255		H	-8.55667	1.24625	-0.225728
H	-2.37638	6.65903	-0.804931		H	-1.93872	-6.81544	-0.556801		H	-1.34599	6.75494	0.113543
O	-0.398237	5.48145	-0.884115		O	0.036845	-5.69002	-0.327947		O	0.510823	5.46757	-0.20756
C	0.91866	5.31561	-0.539215		C	1.34493	-5.47416	0.015968		C	1.74245	5.1605	-0.720667
C	1.29242	5.2548	0.818085		C	2.31763	-5.34396	-0.993976		C	2.8311	4.96053	0.150567
C	2.59528	4.86097	1.16923		C	3.61059	-4.89336	-0.669167		C	4.04252	4.44385	-0.34595
C	3.53658	4.53853	0.168554		C	3.92634	-4.55891	0.664433		C	4.16145	4.12064	-1.71415
C	3.19234	4.71009	-1.19052		C	2.98122	-4.78938	1.68615		C	3.0991	4.40649	-2.59733
C	1.88275	5.09198	-1.54236		C	1.69532	-5.25761	1.36439		C	1.89423	4.93483	-2.10328
H	0.558934	5.4338	1.59167		H	2.05277	-5.52017	-2.02702		H	2.71684	5.14198	1.20994
H	2.84744	4.74896	2.21482		H	4.33254	-4.74027	-1.45916		H	4.85467	4.24306	0.338786
H	3.90508	4.48808	-1.97219		H	3.21522	-4.54855	2.71405		H	3.17959	4.16961	-3.64934
H	1.60083	5.14903	-2.58433		H	0.952071	-5.36428	2.14195		H	1.0611	5.09289	-2.77363
C	4.87811	3.94421	0.584445		C	5.24283	-3.87793	1.00595		C	5.38537	3.38512	-2.23632
C	5.43268	2.74563	-0.242946		C	5.31876	-2.36509	0.671637		C	5.54817	1.92997	-1.72402
N	4.43294	1.7423	-0.661491		N	4.06369	-1.65839	0.978842		N	4.2647	1.23011	-1.61983
C	3.40293	1.23625	0.038297		C	3.74838	-1.02271	2.12112		C	3.69586	0.425795	-2.52535
O	3.19785	1.5115	1.22396		O	4.43614	-1.14732	3.13612		O	4.08145	0.375465	-3.69436
C	2.47008	0.233956	-0.687572		C	2.52015	-0.060296	2.13165		C	2.57411	-0.519046	-2.02386
N	1.14563	0.212972	-0.07496		N	1.48967	-0.367292	1.13276		N	1.55332	0.124606	-1.19029
C	-0.00889	0.245267	-0.751009		C	0.205772	-0.623073	1.42273		C	0.273572	0.273525	-1.5576
O	-0.066337	0.076091	-1.97308		O	-0.197547	-0.752515	2.58262		O	-0.090143	0.159935	-2.73277
H	4.50703	1.43305	-1.62006		H	3.43663	-1.56033	0.19459		H	3.83747	1.2597	-0.70731
H	1.12908	0.40228	0.917953		H	1.72971	-0.233799	0.162716		H	1.76344	0.227124	-0.210025
H	4.80285	3.63522	1.62822		H	6.05523	-4.40886	0.507359		H	6.2752	3.97538	-2.01388
H	5.61187	4.7515	0.579526		H	5.43009	-4.00885	2.07258		H	5.33297	3.35896	-3.32544
N	-2.4007	-0.257026	-0.510392		N	-1.95625	0.126644	0.598903		N	-2.00888	-0.157927	-0.839916
H	-2.45752	-0.248737	-1.51926		H	-2.1989	0.12287	1.58041		H	-2.21407	-0.103935	-1.8284
C	3.14704	-1.0871	-0.525516		C	3.08125	1.29607	1.78933		C	3.32157	-1.49682	-1.15502
C	3.75311	-1.70942	-1.6412		C	3.76471	1.50906	0.57549		C	3.75676	-1.16534	0.154442
C	4.63221	-2.7944	-1.47886		C	4.51319	2.67046	0.290674		C	4.60857	-1.99274	0.909439
C	4.94211	-3.24693	-0.182924		C	4.3741	3.77693	1.15519		C	4.92786	-3.27305	0.403203
C	4.19872	-2.775	0.918822		C	3.59441	3.6454	2.32753		C	4.44991	-3.66488	-0.864239
C	3.29212	-1.71653	0.736371		C	2.98618	2.41204	2.65255		C	3.67294	-2.77896	-1.63531
Cl	4.49376	-3.37562	2.51148		Cl	3.43166	4.98735	3.40338		Cl	4.84876	-5.22397	-1.49278
O	6.10165	-3.95298	0.012336		O	5.00156	4.9615	0.887633		O	5.71024	-4.13584	1.11917
C	7.17894	-3.18771	0.420419		C	5.45639	2.54715	-0.843194		C	4.41489	-1.93527	3.35153
C	7.35727	-1.85204	-0.023189		C	6.19263	1.34795	-0.872611		C	5.10812	-1.48956	2.20335
C	8.38439	-1.01258	0.464338		C	6.8573	0.857493	-2.01734		C	6.20749	-0.576252	2.33928
C	9.28521	-1.58652	1.39223		C	6.94259	1.75773	-3.10721		C	6.53573	-0.15948	3.65389
C	9.15739	-2.92526	1.81636		C	6.3573	3.04393	-3.04898		C	5.83857	-0.607566	4.78926
C	8.10212	-3.72351	1.3376		C	5.59632	3.43718	-1.92764		C	4.77179	-1.50391	4.63842
O	7.96248	-5.00909	1.77022		O	4.98914	4.65722	-1.90665		O	4.08174	-1.953	5.72642
C	8.52722	0.423192	0.035936		C	7.32835	-0.582019	-2.09389		C	7.0792	-0.0198	1.23198
N	7.22494	1.03227	-0.262279		N	6.89423	-1.32664	-0.905582		N	6.31365	0.478677	0.093986
C	6.74072	2.13876	0.316239		C	5.74521	-2.00075	-0.766532		C	6.36313	1.71063	-0.431682
O	7.31861	2.67883	1.26156		O	4.98522	-2.20674	-1.71371		O	7.02035	2.62064	0.074774
H	2.80647	-1.29945	1.60689		H	3.82088	0.6922	-0.128517		H	3.50538	-0.204945	0.581181
H	3.62687	-1.28933	-2.62984		H	4.80508	4.89978	-0.996017		H	4.40779	-1.5987	6.5485
H	5.18407	-3.1683	-2.32963		H	6.12582	0.73241	0.010316		H	6.13585	-0.256832	5.76804
H	7.19167	-5.41162	1.38089		H	6.45383	3.70974	-3.89522		H	7.35786	0.526182	3.80578
H	6.67757	-1.43517	-0.747839		H	7.44925	1.45488	-4.01328		C	7.99981	-1.16817	0.787846
H	9.86564	-3.331	2.52512		C	8.86082	-0.573073	-2.14974		H	5.81162	-0.227219	-0.424935
H	10.0945	-0.989576	1.79026		H	7.49402	-1.21995	-0.098923		H	6.15133	1.41892	-2.4774
C	9.36002	0.383951	-1.25392		H	6.09734	-1.95724	1.31995		C	-4.37746	-3.82714	0.017475
H	6.73912	0.665084	-1.06628		C	-3.89024	3.87384	-0.826377		C	-4.17797	-5.20335	-0.208196
H	5.75173	3.18589	-1.18843		C	-3.60476	5.25317	-0.824977		C	-3.52277	-5.63639	-1.37545
C	-4.61289	-4.02734	0.104656		C	-3.04307	5.85252	0.317295		C	-3.07471	-4.68883	-2.3143
C	-4.29286	-5.38668	-0.080739		C	-2.76943	5.06727	1.45282		C	-3.28468	-3.31665	-2.07997
C	-3.49517	-5.77834	-1.17125		C	-3.05932	3.68962	1.43901		O	-4.61963	-6.12041	0.70139
C	-3.02538	-4.80698	-2.07451		O	-3.87053	6.01198	-1.92813		O	-2.43858	-5.08648	-3.4548
C	-3.35581	-3.45222	-1.88109		O	-2.2252	5.62851	2.57188		H	-4.87873	-3.51729	0.923498
O	-4.75535	-6.32755	0.793611		H	-4.31501	3.42726	-1.71436		H	-5.09068	-5.72753	1.43048
O	-2.25206	-5.16489	-3.14091		H	-4.2505	5.51276	-2.64489		H	-3.37047	-6.6932	-1.54401
H	-5.22359	-3.74821	0.951697		H	-2.82552	6.91149	0.314818		H	-2.34819	-6.03233	-3.52568
H	-5.32161	-5.96518	1.46881		H	-2.06877	6.56439	2.4862		H	-2.93721	-2.6031	-2.81476
H	-3.25091	-6.82239	-1.30914		H	-2.8457	3.10155	2.32127		H	-9.37697	-1.13578	-0.198252
H	-2.08633	-6.10196	-3.18869		H	-8.94973	1.9411	-1.10376		C	-8.56074	-2.77066	0.65967
H	-2.98928	-2.72004	-2.58783		C	-7.59514	2.6306	-2.4283		C	-9.67874	-3.63994	0.103796
H	-9.78011	-1.67202	-0.640491		C	-8.46264	3.84993	-2.70141		O	-7.65564	-3.2745	1.32566
C	-8.94866	-3.24401	0.314692		O	-6.5137	2.49712	-3.00218		H	-9.6982	-3.5867	-0.984842
C	-9.96498	-4.18443	-0.315372		H	-8.00064	4.49446	-3.44963		H	-9.53791	-4.68251	0.390195
O	-8.07628	-3.6846	1.06407		H	-9.44219	3.54754	-3.07213		H	-10.6452	-3.31038	0.485562
H	-9.8967	-4.1474	-1.4027		H	-8.59997	4.43202	-1.79008		O	7.64374	-1.89228	-0.309542
H	-10.9771	-3.90668	-0.020739		O	9.53399	-0.215796	-1.02097		O	9.04367	-1.42017	1.38934
H	-9.78944	-5.21306	0.000817		O	9.46858	-0.901613	-3.16819		H	8.29038	-2.56616	-0.469397
O	8.76594	-0.09392	-2.38315		H	10.4685	-0.249835	-1.17879		H	-0.401678	0.147608	0.499314
O	10.5192	0.796529	-1.28081		H	-0.328236	-0.355649	-0.664646		H	7.72062	0.776359	1.61338
H	9.37795	-0.062922	-3.1067		H	6.94794	-1.06188	-2.9973		H	2.13017	-1.02951	-2.88144
H	-1.13351	0.294906	1.09787		H	2.11327	-0.05658	3.14487		H	5.81927	-4.95288	0.642626
H	9.0721	0.997236	0.787395		H	4.85732	5.57299	1.60508		H	3.35602	-3.08831	-2.62104
H	2.40862	0.525146	-1.73868		H	2.44518	2.32423	3.58378		H	3.58865	-2.62279	3.23514
E	-3979.44				E	-3979.46				E	-3979.46

## Sheet: Figure 4
											OxyA/ X-domain ITC		Ox	OxyC/ X-domain ITC
											190103_100oxya_1270xdom_300rpm_25deg_001.nitc			190103_100oxyc_1270xdom_300rpm_25deg_001.nitc
											Time (s)	Raw Heat Rate (µJ/s)		Time (s)	Raw Heat Rate (µJ/s)
											0	-144.15		0	-143.992
											1	-144.149		1	-143.991
											2	-144.149		2	-143.99
											3	-144.148		3	-143.989
											4	-144.148		4	-143.989
											5	-144.147		5	-143.989
											6	-144.147		6	-143.989
											7	-144.147		7	-143.989
											8	-144.147		8	-143.99
											9	-144.146		9	-143.99
											10	-144.146		10	-143.991
											11	-144.146		11	-143.991
											12	-144.146		12	-143.992
											13	-144.146		13	-143.992
											14	-144.146		14	-143.993
											15	-144.146		15	-143.993
											16	-144.146		16	-143.993
											17	-144.145		17	-143.993
											18	-144.145		18	-143.994
											19	-144.145		19	-143.993
											20	-144.145		20	-143.993
											21	-144.144		21	-143.993
											22	-144.144		22	-143.992
											23	-144.144		23	-143.992
											24	-144.144		24	-143.992
											25	-144.144		25	-143.992
											26	-144.144		26	-143.992
											27	-144.144		27	-143.992
											28	-144.143		28	-143.992
											29	-144.143		29	-143.992
											30	-144.143		30	-143.992
											31	-144.142		31	-143.993
											32	-144.142		32	-143.993
											33	-144.141		33	-143.993
											34	-144.141		34	-143.994
											35	-144.141		35	-143.994
											36	-144.141		36	-143.994
											37	-144.14		37	-143.994
											38	-144.14		38	-143.993
											39	-144.139		39	-143.992
											40	-144.138		40	-143.992
											41	-144.137		41	-143.991
											42	-144.136		42	-143.99
											43	-144.135		43	-143.988
											44	-144.134		44	-143.987
											45	-144.134		45	-143.986
											46	-144.133		46	-143.985
											47	-144.132		47	-143.983
											48	-144.132		48	-143.982
											49	-144.132		49	-143.981
											50	-144.131		50	-143.979
											51	-144.131		51	-143.977
											52	-144.13		52	-143.975
											53	-144.13		53	-143.974
											54	-144.13		54	-143.972
											55	-144.13		55	-143.97
											56	-144.13		56	-143.969
											57	-144.13		57	-143.967
											58	-144.13		58	-143.965
											59	-144.13		59	-143.964
											60	-144.13		60	-143.963
											61	-144.13		61	-143.962
											62	-144.13		62	-143.961
											63	-144.13		63	-143.96
											64	-144.13		64	-143.96
											65	-144.13		65	-143.96
											66	-144.131		66	-143.96
											67	-144.131		67	-143.961
											68	-144.131		68	-143.962
											69	-144.131		69	-143.963
											70	-144.131		70	-143.964
											71	-144.131		71	-143.966
											72	-144.131		72	-143.968
											73	-144.131		73	-143.969
											74	-144.131		74	-143.97
											75	-144.131		75	-143.971
											76	-144.132		76	-143.972
											77	-144.132		77	-143.973
											78	-144.132		78	-143.974
											79	-144.132		79	-143.975
											80	-144.132		80	-143.975
											81	-144.132		81	-143.975
											82	-144.132		82	-143.974
											83	-144.132		83	-143.974
											84	-144.132		84	-143.973
											85	-144.132		85	-143.972
											86	-144.132		86	-143.971
											87	-144.133		87	-143.97
											88	-144.133		88	-143.968
											89	-144.133		89	-143.967
											90	-144.133		90	-143.966
											91	-144.134		91	-143.965
											92	-144.134		92	-143.963
											93	-144.134		93	-143.962
											94	-144.134		94	-143.961
											95	-144.134		95	-143.96
											96	-144.135		96	-143.958
											97	-144.135		97	-143.957
											98	-144.135		98	-143.956
											99	-144.135		99	-143.955
											100	-144.135		100	-143.954
											101	-144.135		101	-143.953
											102	-144.134		102	-143.951
											103	-144.134		103	-143.95
											104	-144.134		104	-143.948
											105	-144.134		105	-143.947
											106	-144.133		106	-143.945
											107	-144.133		107	-143.944
											108	-144.133		108	-143.942
											109	-144.133		109	-143.942
											110	-144.133		110	-143.941
											111	-144.133		111	-143.94
											112	-144.132		112	-143.94
											113	-144.132		113	-143.94
											114	-144.132		114	-143.94
											115	-144.132		115	-143.94
											116	-144.132		116	-143.941
											117	-144.132		117	-143.942
											118	-144.132		118	-143.943
											119	-144.131		119	-143.944
											120	-144.131		120	-143.945
											121	-144.131		121	-143.946
											122	-144.131		122	-143.948
											123	-144.13		123	-143.949
											124	-144.13		124	-143.95
											125	-144.13		125	-143.95
											126	-144.129		126	-143.951
											127	-144.129		127	-143.952
											128	-144.128		128	-143.952
											129	-144.128		129	-143.952
											130	-144.127		130	-143.953
											131	-144.127		131	-143.953
											132	-144.127		132	-143.954
											133	-144.127		133	-143.955
											134	-144.126		134	-143.956
											135	-144.126		135	-143.956
											136	-144.126		136	-143.957
											137	-144.125		137	-143.958
											138	-144.125		138	-143.958
											139	-144.125		139	-143.959
											140	-144.124		140	-143.959
											141	-144.124		141	-143.96
											142	-144.124		142	-143.96
											143	-144.123		143	-143.96
											144	-144.123		144	-143.959
											145	-144.122		145	-143.958
											146	-144.121		146	-143.957
											147	-144.121		147	-143.955
											148	-144.12		148	-143.953
											149	-144.12		149	-143.952
											150	-144.119		150	-143.95
											151	-144.119		151	-143.948
											152	-144.119		152	-143.947
											153	-144.118		153	-143.946
											154	-144.118		154	-143.945
											155	-144.118		155	-143.945
											156	-144.118		156	-143.944
											157	-144.118		157	-143.945
											158	-144.118		158	-143.945
											159	-144.118		159	-143.947
											160	-144.118		160	-143.949
											161	-144.118		161	-143.951
											162	-144.119		162	-143.954
											163	-144.119		163	-143.957
											164	-144.119		164	-143.96
											165	-144.119		165	-143.963
											166	-144.119		166	-143.966
											167	-144.119		167	-143.968
											168	-144.119		168	-143.97
											169	-144.119		169	-143.973
											170	-144.119		170	-143.975
											171	-144.119		171	-143.977
											172	-144.119		172	-143.978
											173	-144.119		173	-143.98
											174	-144.119		174	-143.982
											175	-144.119		175	-143.983
											176	-144.119		176	-143.984
											177	-144.119		177	-143.984
											178	-144.119		178	-143.985
											179	-144.119		179	-143.986
											180	-144.119		180	-143.987
											181	-144.118		181	-143.988
											182	-144.118		182	-143.989
											183	-144.118		183	-143.99
											184	-144.117		184	-143.991
											185	-144.117		185	-143.992
											186	-144.117		186	-143.994
											187	-144.116		187	-143.995
											188	-144.116		188	-143.996
											189	-144.116		189	-143.998
											190	-144.115		190	-143.999
											191	-144.115		191	-144
											192	-144.114		192	-144.002
											193	-144.113		193	-144.003
											194	-144.113		194	-144.004
											195	-144.112		195	-144.005
											196	-144.111		196	-144.006
											197	-144.11		197	-144.007
											198	-144.11		198	-144.008
											199	-144.109		199	-144.008
											200	-144.109		200	-144.008
											201	-144.108		201	-144.008
											202	-144.108		202	-144.008
											203	-144.107		203	-144.008
											204	-144.107		204	-144.007
											205	-144.107		205	-144.007
											206	-144.106		206	-144.006
											207	-144.106		207	-144.005
											208	-144.106		208	-144.004
											209	-144.106		209	-144.002
											210	-144.106		210	-144.001
											211	-144.107		211	-144
											212	-144.107		212	-143.998
											213	-144.107		213	-143.997
											214	-144.107		214	-143.995
											215	-144.108		215	-143.994
											216	-144.108		216	-143.992
											217	-144.109		217	-143.99
											218	-144.109		218	-143.988
											219	-144.109		219	-143.987
											220	-144.109		220	-143.985
											221	-144.109		221	-143.984
											222	-144.109		222	-143.982
											223	-144.109		223	-143.981
											224	-144.108		224	-143.981
											225	-144.107		225	-143.98
											226	-144.107		226	-143.98
											227	-144.106		227	-143.979
											228	-144.106		228	-143.98
											229	-144.105		229	-143.98
											230	-144.105		230	-143.981
											231	-144.104		231	-143.982
											232	-144.104		232	-143.983
											233	-144.104		233	-143.984
											234	-144.104		234	-143.986
											235	-144.104		235	-143.988
											236	-144.103		236	-143.99
											237	-144.103		237	-143.992
											238	-144.103		238	-143.994
											239	-144.103		239	-143.996
											240	-144.104		240	-143.998
											241	-144.104		241	-144
											242	-144.105		242	-144.001
											243	-144.105		243	-144.002
											244	-144.106		244	-144.004
											245	-144.106		245	-144.005
											246	-144.106		246	-144.005
											247	-144.106		247	-144.006
											248	-144.105		248	-144.007
											249	-144.105		249	-144.008
											250	-144.105		250	-144.009
											251	-144.105		251	-144.01
											252	-144.105		252	-144.01
											253	-144.105		253	-144.011
											254	-144.105		254	-144.011
											255	-144.105		255	-144.011
											256	-144.104		256	-144.011
											257	-144.104		257	-144.012
											258	-144.103		258	-144.012
											259	-144.103		259	-144.012
											260	-144.103		260	-144.012
											261	-144.102		261	-144.012
											262	-144.102		262	-144.011
											263	-144.102		263	-144.011
											264	-144.102		264	-144.01
											265	-144.101		265	-144.009
											266	-144.101		266	-144.008
											267	-144.101		267	-144.008
											268	-144.101		268	-144.007
											269	-144.101		269	-144.006
											270	-144.101		270	-144.006
											271	-144.1		271	-144.005
											272	-144.1		272	-144.005
											273	-144.1		273	-144.004
											274	-144.1		274	-144.004
											275	-144.1		275	-144.003
											276	-144.101		276	-144.003
											277	-144.101		277	-144.003
											278	-144.101		278	-144.002
											279	-144.1		279	-144.002
											280	-144.1		280	-144.001
											281	-144.1		281	-144.001
											282	-144.1		282	-144
											283	-144.1		283	-144
											284	-144.1		284	-144
											285	-144.1		285	-143.999
											286	-144.1		286	-143.999
											287	-144.1		287	-143.998
											288	-144.1		288	-143.997
											289	-144.1		289	-143.996
											290	-144.1		290	-143.995
											291	-144.1		291	-143.994
											292	-144.1		292	-143.993
											293	-144.1		293	-143.991
											294	-144.1		294	-143.99
											295	-144.101		295	-143.988
											296	-144.101		296	-143.987
											297	-144.101		297	-143.985
											298	-144.101		298	-143.983
											299	-144.102		299	-143.981
											300	-144.102		300	-143.979
											301	-144.102		301	-143.977
											302	-144.101		302	-143.975
											303	-144.101		303	-143.973
											304	-144.101		304	-143.972
											305	-144.1		305	-143.971
											306	-144.099		306	-143.97
											307	-144.099		307	-143.97
											308	-144.098		308	-143.969
											309	-144.097		309	-143.969
											310	-144.096		310	-143.969
											311	-144.094		311	-143.969
											312	-144.091		312	-143.97
											313	-144.084		313	-143.969
											314	-144.073		314	-143.969
											315	-144.056		315	-143.966
											316	-144.035		316	-143.963
											317	-144.008		317	-143.959
											318	-143.98		318	-143.955
											319	-143.949		319	-143.95
											320	-143.917		320	-143.945
											321	-143.886		321	-143.94
											322	-143.855		322	-143.935
											323	-143.824		323	-143.93
											324	-143.794		324	-143.924
											325	-143.766		325	-143.919
											326	-143.739		326	-143.914
											327	-143.716		327	-143.91
											328	-143.697		328	-143.905
											329	-143.685		329	-143.903
											330	-143.68		330	-143.901
											331	-143.681		331	-143.9
											332	-143.689		332	-143.9
											333	-143.701		333	-143.901
											334	-143.716		334	-143.902
											335	-143.734		335	-143.904
											336	-143.752		336	-143.905
											337	-143.772		337	-143.907
											338	-143.791		338	-143.909
											339	-143.811		339	-143.911
											340	-143.831		340	-143.913
											341	-143.85		341	-143.915
											342	-143.869		342	-143.917
											343	-143.887		343	-143.918
											344	-143.903		344	-143.92
											345	-143.918		345	-143.922
											346	-143.933		346	-143.925
											347	-143.946		347	-143.927
											348	-143.958		348	-143.93
											349	-143.969		349	-143.933
											350	-143.979		350	-143.935
											351	-143.989		351	-143.938
											352	-143.998		352	-143.941
											353	-144.005		353	-143.944
											354	-144.012		354	-143.946
											355	-144.019		355	-143.949
											356	-144.024		356	-143.952
											357	-144.03		357	-143.954
											358	-144.034		358	-143.957
											359	-144.039		359	-143.959
											360	-144.042		360	-143.961
											361	-144.046		361	-143.962
											362	-144.049		362	-143.964
											363	-144.052		363	-143.964
											364	-144.054		364	-143.965
											365	-144.056		365	-143.966
											366	-144.058		366	-143.967
											367	-144.059		367	-143.968
											368	-144.061		368	-143.969
											369	-144.062		369	-143.969
											370	-144.063		370	-143.969
											371	-144.064		371	-143.969
											372	-144.065		372	-143.969
											373	-144.066		373	-143.969
											374	-144.067		374	-143.969
											375	-144.068		375	-143.969
											376	-144.069		376	-143.968
											377	-144.069		377	-143.968
											378	-144.07		378	-143.968
											379	-144.071		379	-143.967
											380	-144.071		380	-143.967
											381	-144.072		381	-143.966
											382	-144.073		382	-143.965
											383	-144.073		383	-143.965
											384	-144.074		384	-143.965
											385	-144.074		385	-143.964
											386	-144.075		386	-143.964
											387	-144.076		387	-143.963
											388	-144.077		388	-143.962
											389	-144.077		389	-143.96
											390	-144.077		390	-143.959
											391	-144.078		391	-143.957
											392	-144.078		392	-143.956
											393	-144.079		393	-143.954
											394	-144.079		394	-143.952
											395	-144.08		395	-143.951
											396	-144.08		396	-143.949
											397	-144.081		397	-143.947
											398	-144.081		398	-143.945
											399	-144.081		399	-143.943
											400	-144.081		400	-143.941
											401	-144.081		401	-143.939
											402	-144.081		402	-143.937
											403	-144.081		403	-143.936
											404	-144.081		404	-143.934
											405	-144.08		405	-143.933
											406	-144.08		406	-143.931
											407	-144.08		407	-143.93
											408	-144.08		408	-143.929
											409	-144.08		409	-143.929
											410	-144.08		410	-143.928
											411	-144.08		411	-143.928
											412	-144.08		412	-143.927
											413	-144.08		413	-143.927
											414	-144.08		414	-143.927
											415	-144.081		415	-143.927
											416	-144.081		416	-143.927
											417	-144.081		417	-143.928
											418	-144.082		418	-143.929
											419	-144.082		419	-143.929
											420	-144.082		420	-143.93
											421	-144.082		421	-143.931
											422	-144.082		422	-143.931
											423	-144.082		423	-143.932
											424	-144.081		424	-143.933
											425	-144.081		425	-143.933
											426	-144.082		426	-143.934
											427	-144.082		427	-143.935
											428	-144.082		428	-143.936
											429	-144.082		429	-143.937
											430	-144.083		430	-143.938
											431	-144.083		431	-143.939
											432	-144.083		432	-143.94
											433	-144.083		433	-143.941
											434	-144.084		434	-143.942
											435	-144.084		435	-143.943
											436	-144.085		436	-143.944
											437	-144.085		437	-143.945
											438	-144.086		438	-143.946
											439	-144.086		439	-143.947
											440	-144.086		440	-143.948
											441	-144.087		441	-143.949
											442	-144.087		442	-143.949
											443	-144.088		443	-143.949
											444	-144.088		444	-143.948
											445	-144.088		445	-143.948
											446	-144.089		446	-143.947
											447	-144.089		447	-143.947
											448	-144.089		448	-143.946
											449	-144.09		449	-143.945
											450	-144.09		450	-143.945
											451	-144.091		451	-143.944
											452	-144.092		452	-143.943
											453	-144.093		453	-143.942
											454	-144.094		454	-143.941
											455	-144.095		455	-143.941
											456	-144.096		456	-143.94
											457	-144.097		457	-143.94
											458	-144.098		458	-143.94
											459	-144.099		459	-143.941
											460	-144.1		460	-143.941
											461	-144.101		461	-143.942
											462	-144.102		462	-143.943
											463	-144.103		463	-143.944
											464	-144.104		464	-143.945
											465	-144.105		465	-143.946
											466	-144.106		466	-143.946
											467	-144.106		467	-143.948
											468	-144.106		468	-143.949
											469	-144.106		469	-143.951
											470	-144.106		470	-143.952
											471	-144.106		471	-143.954
											472	-144.106		472	-143.956
											473	-144.106		473	-143.957
											474	-144.106		474	-143.959
											475	-144.106		475	-143.96
											476	-144.105		476	-143.961
											477	-144.105		477	-143.962
											478	-144.105		478	-143.963
											479	-144.104		479	-143.964
											480	-144.104		480	-143.965
											481	-144.104		481	-143.966
											482	-144.104		482	-143.967
											483	-144.104		483	-143.968
											484	-144.104		484	-143.968
											485	-144.104		485	-143.969
											486	-144.104		486	-143.969
											487	-144.105		487	-143.969
											488	-144.105		488	-143.969
											489	-144.106		489	-143.969
											490	-144.106		490	-143.97
											491	-144.107		491	-143.97
											492	-144.108		492	-143.97
											493	-144.109		493	-143.97
											494	-144.11		494	-143.971
											495	-144.111		495	-143.971
											496	-144.112		496	-143.971
											497	-144.113		497	-143.971
											498	-144.114		498	-143.971
											499	-144.115		499	-143.972
											500	-144.116		500	-143.972
											501	-144.117		501	-143.972
											502	-144.118		502	-143.973
											503	-144.119		503	-143.973
											504	-144.12		504	-143.973
											505	-144.12		505	-143.974
											506	-144.121		506	-143.974
											507	-144.121		507	-143.974
											508	-144.122		508	-143.975
											509	-144.122		509	-143.975
											510	-144.122		510	-143.975
											511	-144.12		511	-143.976
											512	-144.116		512	-143.976
											513	-144.105		513	-143.976
											514	-144.083		514	-143.974
											515	-144.046		515	-143.969
											516	-143.991		516	-143.959
											517	-143.918		517	-143.945
											518	-143.828		518	-143.926
											519	-143.724		519	-143.904
											520	-143.611		520	-143.88
											521	-143.491		521	-143.854
											522	-143.369		522	-143.828
											523	-143.246		523	-143.802
											524	-143.125		524	-143.776
											525	-143.005		525	-143.751
											526	-142.89		526	-143.726
											527	-142.782		527	-143.702
											528	-142.686		528	-143.68
											529	-142.606		529	-143.66
											530	-142.547		530	-143.644
											531	-142.511		531	-143.633
											532	-142.5		532	-143.628
											533	-142.512		533	-143.628
											534	-142.542		534	-143.633
											535	-142.588		535	-143.64
											536	-142.644		536	-143.649
											537	-142.707		537	-143.66
											538	-142.776		538	-143.671
											539	-142.848		539	-143.682
											540	-142.922		540	-143.694
											541	-142.995		541	-143.706
											542	-143.068		542	-143.717
											543	-143.138		543	-143.729
											544	-143.206		544	-143.739
											545	-143.27		545	-143.75
											546	-143.33		546	-143.759
											547	-143.387		547	-143.768
											548	-143.439		548	-143.777
											549	-143.488		549	-143.785
											550	-143.533		550	-143.792
											551	-143.574		551	-143.799
											552	-143.612		552	-143.805
											553	-143.646		553	-143.811
											554	-143.678		554	-143.816
											555	-143.707		555	-143.82
											556	-143.733		556	-143.825
											557	-143.757		557	-143.828
											558	-143.779		558	-143.831
											559	-143.8		559	-143.834
											560	-143.818		560	-143.836
											561	-143.835		561	-143.838
											562	-143.851		562	-143.839
											563	-143.865		563	-143.84
											564	-143.878		564	-143.841
											565	-143.89		565	-143.842
											566	-143.9		566	-143.842
											567	-143.91		567	-143.841
											568	-143.918		568	-143.841
											569	-143.926		569	-143.84
											570	-143.933		570	-143.838
											571	-143.94		571	-143.837
											572	-143.945		572	-143.834
											573	-143.95		573	-143.832
											574	-143.955		574	-143.83
											575	-143.958		575	-143.828
											576	-143.962		576	-143.826
											577	-143.964		577	-143.823
											578	-143.967		578	-143.821
											579	-143.969		579	-143.819
											580	-143.972		580	-143.816
											581	-143.974		581	-143.814
											582	-143.976		582	-143.813
											583	-143.977		583	-143.811
											584	-143.979		584	-143.81
											585	-143.981		585	-143.808
											586	-143.982		586	-143.807
											587	-143.984		587	-143.806
											588	-143.985		588	-143.805
											589	-143.987		589	-143.804
											590	-143.988		590	-143.804
											591	-143.99		591	-143.803
											592	-143.991		592	-143.802
											593	-143.993		593	-143.802
											594	-143.995		594	-143.802
											595	-143.997		595	-143.802
											596	-143.999		596	-143.802
											597	-144.001		597	-143.802
											598	-144.003		598	-143.802
											599	-144.005		599	-143.803
											600	-144.007		600	-143.803
											601	-144.01		601	-143.803
											602	-144.012		602	-143.804
											603	-144.015		603	-143.804
											604	-144.017		604	-143.805
											605	-144.02		605	-143.805
											606	-144.022		606	-143.805
											607	-144.024		607	-143.804
											608	-144.027		608	-143.803
											609	-144.029		609	-143.802
											610	-144.031		610	-143.801
											611	-144.034		611	-143.799
											612	-144.036		612	-143.797
											613	-144.039		613	-143.795
											614	-144.041		614	-143.792
											615	-144.043		615	-143.79
											616	-144.046		616	-143.787
											617	-144.048		617	-143.784
											618	-144.05		618	-143.781
											619	-144.052		619	-143.779
											620	-144.054		620	-143.776
											621	-144.057		621	-143.773
											622	-144.059		622	-143.771
											623	-144.061		623	-143.768
											624	-144.063		624	-143.766
											625	-144.064		625	-143.764
											626	-144.065		626	-143.762
											627	-144.066		627	-143.761
											628	-144.067		628	-143.76
											629	-144.067		629	-143.76
											630	-144.068		630	-143.76
											631	-144.068		631	-143.76
											632	-144.068		632	-143.761
											633	-144.068		633	-143.761
											634	-144.068		634	-143.763
											635	-144.068		635	-143.764
											636	-144.068		636	-143.767
											637	-144.068		637	-143.769
											638	-144.069		638	-143.772
											639	-144.069		639	-143.776
											640	-144.069		640	-143.779
											641	-144.07		641	-143.783
											642	-144.07		642	-143.787
											643	-144.071		643	-143.79
											644	-144.071		644	-143.794
											645	-144.072		645	-143.797
											646	-144.073		646	-143.801
											647	-144.074		647	-143.804
											648	-144.075		648	-143.808
											649	-144.076		649	-143.811
											650	-144.076		650	-143.815
											651	-144.077		651	-143.818
											652	-144.077		652	-143.82
											653	-144.077		653	-143.823
											654	-144.077		654	-143.825
											655	-144.077		655	-143.827
											656	-144.077		656	-143.829
											657	-144.077		657	-143.83
											658	-144.077		658	-143.832
											659	-144.077		659	-143.833
											660	-144.077		660	-143.834
											661	-144.077		661	-143.834
											662	-144.076		662	-143.834
											663	-144.076		663	-143.834
											664	-144.075		664	-143.834
											665	-144.075		665	-143.833
											666	-144.074		666	-143.832
											667	-144.074		667	-143.831
											668	-144.073		668	-143.829
											669	-144.073		669	-143.828
											670	-144.072		670	-143.826
											671	-144.072		671	-143.823
											672	-144.071		672	-143.821
											673	-144.071		673	-143.819
											674	-144.07		674	-143.816
											675	-144.07		675	-143.814
											676	-144.07		676	-143.811
											677	-144.069		677	-143.809
											678	-144.069		678	-143.806
											679	-144.069		679	-143.804
											680	-144.069		680	-143.801
											681	-144.068		681	-143.799
											682	-144.068		682	-143.798
											683	-144.068		683	-143.797
											684	-144.069		684	-143.796
											685	-144.069		685	-143.795
											686	-144.07		686	-143.794
											687	-144.07		687	-143.794
											688	-144.071		688	-143.794
											689	-144.072		689	-143.794
											690	-144.073		690	-143.795
											691	-144.073		691	-143.796
											692	-144.074		692	-143.796
											693	-144.075		693	-143.797
											694	-144.076		694	-143.798
											695	-144.076		695	-143.799
											696	-144.077		696	-143.799
											697	-144.078		697	-143.8
											698	-144.078		698	-143.801
											699	-144.079		699	-143.801
											700	-144.08		700	-143.801
											701	-144.08		701	-143.801
											702	-144.081		702	-143.801
											703	-144.081		703	-143.801
											704	-144.081		704	-143.8
											705	-144.081		705	-143.8
											706	-144.082		706	-143.799
											707	-144.082		707	-143.799
											708	-144.082		708	-143.798
											709	-144.083		709	-143.798
											710	-144.083		710	-143.798
											711	-144.082		711	-143.798
											712	-144.08		712	-143.799
											713	-144.072		713	-143.801
											714	-144.056		714	-143.802
											715	-144.028		715	-143.8
											716	-143.986		716	-143.796
											717	-143.928		717	-143.788
											718	-143.855		718	-143.776
											719	-143.77		719	-143.76
											720	-143.675		720	-143.742
											721	-143.575		721	-143.721
											722	-143.471		722	-143.7
											723	-143.366		723	-143.678
											724	-143.26		724	-143.656
											725	-143.156		725	-143.633
											726	-143.055		726	-143.611
											727	-142.959		727	-143.588
											728	-142.872		728	-143.566
											729	-142.797		729	-143.546
											730	-142.739		730	-143.528
											731	-142.701		731	-143.514
											732	-142.683		732	-143.506
											733	-142.685		733	-143.502
											734	-142.704		734	-143.502
											735	-142.737		735	-143.506
											736	-142.78		736	-143.512
											737	-142.832		737	-143.52
											738	-142.888		738	-143.529
											739	-142.948		739	-143.538
											740	-143.01		740	-143.548
											741	-143.072		741	-143.558
											742	-143.135		742	-143.569
											743	-143.196		743	-143.578
											744	-143.255		744	-143.588
											745	-143.311		745	-143.596
											746	-143.364		746	-143.605
											747	-143.414		747	-143.613
											748	-143.461		748	-143.62
											749	-143.505		749	-143.627
											750	-143.546		750	-143.633
											751	-143.583		751	-143.639
											752	-143.617		752	-143.645
											753	-143.649		753	-143.65
											754	-143.678		754	-143.655
											755	-143.705		755	-143.66
											756	-143.73		756	-143.664
											757	-143.752		757	-143.667
											758	-143.773		758	-143.671
											759	-143.792		759	-143.675
											760	-143.81		760	-143.678
											761	-143.826		761	-143.682
											762	-143.84		762	-143.685
											763	-143.853		763	-143.688
											764	-143.865		764	-143.691
											765	-143.876		765	-143.693
											766	-143.887		766	-143.695
											767	-143.896		767	-143.697
											768	-143.904		768	-143.699
											769	-143.912		769	-143.701
											770	-143.919		770	-143.702
											771	-143.925		771	-143.703
											772	-143.93		772	-143.705
											773	-143.935		773	-143.706
											774	-143.939		774	-143.706
											775	-143.943		775	-143.707
											776	-143.946		776	-143.707
											777	-143.949		777	-143.707
											778	-143.951		778	-143.707
											779	-143.953		779	-143.707
											780	-143.954		780	-143.707
											781	-143.955		781	-143.707
											782	-143.956		782	-143.707
											783	-143.956		783	-143.707
											784	-143.957		784	-143.708
											785	-143.957		785	-143.708
											786	-143.957		786	-143.709
											787	-143.957		787	-143.709
											788	-143.957		788	-143.709
											789	-143.957		789	-143.709
											790	-143.958		790	-143.709
											791	-143.958		791	-143.709
											792	-143.959		792	-143.709
											793	-143.959		793	-143.709
											794	-143.96		794	-143.709
											795	-143.96		795	-143.709
											796	-143.961		796	-143.709
											797	-143.962		797	-143.709
											798	-143.963		798	-143.709
											799	-143.964		799	-143.709
											800	-143.965		800	-143.708
											801	-143.966		801	-143.708
											802	-143.967		802	-143.708
											803	-143.968		803	-143.708
											804	-143.968		804	-143.708
											805	-143.969		805	-143.708
											806	-143.97		806	-143.708
											807	-143.97		807	-143.708
											808	-143.971		808	-143.708
											809	-143.972		809	-143.708
											810	-143.973		810	-143.708
											811	-143.974		811	-143.708
											812	-143.975		812	-143.708
											813	-143.976		813	-143.709
											814	-143.976		814	-143.709
											815	-143.977		815	-143.709
											816	-143.977		816	-143.709
											817	-143.978		817	-143.709
											818	-143.978		818	-143.709
											819	-143.978		819	-143.709
											820	-143.978		820	-143.709
											821	-143.979		821	-143.709
											822	-143.979		822	-143.709
											823	-143.979		823	-143.709
											824	-143.979		824	-143.709
											825	-143.978		825	-143.71
											826	-143.978		826	-143.71
											827	-143.977		827	-143.71
											828	-143.977		828	-143.71
											829	-143.977		829	-143.71
											830	-143.976		830	-143.71
											831	-143.976		831	-143.71
											832	-143.976		832	-143.711
											833	-143.976		833	-143.711
											834	-143.975		834	-143.711
											835	-143.974		835	-143.711
											836	-143.974		836	-143.712
											837	-143.973		837	-143.712
											838	-143.972		838	-143.712
											839	-143.971		839	-143.712
											840	-143.971		840	-143.712
											841	-143.97		841	-143.711
											842	-143.97		842	-143.711
											843	-143.97		843	-143.711
											844	-143.969		844	-143.711
											845	-143.969		845	-143.711
											846	-143.969		846	-143.711
											847	-143.968		847	-143.711
											848	-143.968		848	-143.711
											849	-143.968		849	-143.71
											850	-143.967		850	-143.71
											851	-143.967		851	-143.71
											852	-143.968		852	-143.709
											853	-143.968		853	-143.709
											854	-143.968		854	-143.708
											855	-143.968		855	-143.708
											856	-143.967		856	-143.708
											857	-143.967		857	-143.707
											858	-143.966		858	-143.706
											859	-143.965		859	-143.705
											860	-143.965		860	-143.704
											861	-143.965		861	-143.702
											862	-143.965		862	-143.701
											863	-143.965		863	-143.699
											864	-143.965		864	-143.697
											865	-143.965		865	-143.695
											866	-143.965		866	-143.693
											867	-143.965		867	-143.691
											868	-143.965		868	-143.689
											869	-143.965		869	-143.687
											870	-143.966		870	-143.685
											871	-143.967		871	-143.683
											872	-143.967		872	-143.68
											873	-143.968		873	-143.679
											874	-143.969		874	-143.677
											875	-143.969		875	-143.676
											876	-143.97		876	-143.675
											877	-143.97		877	-143.675
											878	-143.971		878	-143.674
											879	-143.971		879	-143.673
											880	-143.972		880	-143.673
											881	-143.972		881	-143.672
											882	-143.972		882	-143.671
											883	-143.972		883	-143.671
											884	-143.972		884	-143.67
											885	-143.972		885	-143.67
											886	-143.972		886	-143.669
											887	-143.971		887	-143.669
											888	-143.971		888	-143.667
											889	-143.971		889	-143.666
											890	-143.97		890	-143.665
											891	-143.97		891	-143.663
											892	-143.969		892	-143.661
											893	-143.969		893	-143.659
											894	-143.968		894	-143.657
											895	-143.968		895	-143.655
											896	-143.967		896	-143.654
											897	-143.967		897	-143.652
											898	-143.966		898	-143.651
											899	-143.966		899	-143.649
											900	-143.966		900	-143.649
											901	-143.966		901	-143.648
											902	-143.965		902	-143.647
											903	-143.965		903	-143.647
											904	-143.965		904	-143.647
											905	-143.965		905	-143.647
											906	-143.965		906	-143.647
											907	-143.965		907	-143.647
											908	-143.965		908	-143.648
											909	-143.965		909	-143.648
											910	-143.965		910	-143.649
											911	-143.964		911	-143.65
											912	-143.962		912	-143.652
											913	-143.956		913	-143.654
											914	-143.944		914	-143.655
											915	-143.923		915	-143.656
											916	-143.89		916	-143.654
											917	-143.845		917	-143.649
											918	-143.787		918	-143.64
											919	-143.719		919	-143.627
											920	-143.643		920	-143.612
											921	-143.561		921	-143.595
											922	-143.475		922	-143.576
											923	-143.387		923	-143.557
											924	-143.298		924	-143.538
											925	-143.21		925	-143.518
											926	-143.125		926	-143.498
											927	-143.042		927	-143.477
											928	-142.966		928	-143.456
											929	-142.9		929	-143.435
											930	-142.846		930	-143.416
											931	-142.809		931	-143.4
											932	-142.787		932	-143.388
											933	-142.782		933	-143.381
											934	-142.792		934	-143.377
											935	-142.813		935	-143.377
											936	-142.844		936	-143.38
											937	-142.881		937	-143.384
											938	-142.924		938	-143.389
											939	-142.971		939	-143.395
											940	-143.02		940	-143.401
											941	-143.07		941	-143.409
											942	-143.12		942	-143.417
											943	-143.169		943	-143.425
											944	-143.218		944	-143.433
											945	-143.264		945	-143.441
											946	-143.308		946	-143.449
											947	-143.35		947	-143.456
											948	-143.39		948	-143.463
											949	-143.427		949	-143.47
											950	-143.462		950	-143.476
											951	-143.494		951	-143.482
											952	-143.524		952	-143.488
											953	-143.551		953	-143.494
											954	-143.577		954	-143.499
											955	-143.6		955	-143.504
											956	-143.621		956	-143.508
											957	-143.641		957	-143.512
											958	-143.659		958	-143.516
											959	-143.676		959	-143.519
											960	-143.691		960	-143.523
											961	-143.705		961	-143.525
											962	-143.717		962	-143.528
											963	-143.728		963	-143.53
											964	-143.738		964	-143.532
											965	-143.747		965	-143.534
											966	-143.755		966	-143.536
											967	-143.763		967	-143.537
											968	-143.77		968	-143.538
											969	-143.776		969	-143.539
											970	-143.782		970	-143.54
											971	-143.788		971	-143.541
											972	-143.793		972	-143.541
											973	-143.798		973	-143.541
											974	-143.802		974	-143.541
											975	-143.806		975	-143.541
											976	-143.81		976	-143.541
											977	-143.814		977	-143.541
											978	-143.817		978	-143.541
											979	-143.82		979	-143.54
											980	-143.823		980	-143.54
											981	-143.826		981	-143.54
											982	-143.828		982	-143.539
											983	-143.831		983	-143.539
											984	-143.834		984	-143.538
											985	-143.836		985	-143.538
											986	-143.837		986	-143.538
											987	-143.839		987	-143.537
											988	-143.84		988	-143.536
											989	-143.841		989	-143.536
											990	-143.843		990	-143.535
											991	-143.844		991	-143.535
											992	-143.845		992	-143.534
											993	-143.846		993	-143.534
											994	-143.848		994	-143.533
											995	-143.849		995	-143.532
											996	-143.849		996	-143.531
											997	-143.85		997	-143.531
											998	-143.85		998	-143.53
											999	-143.851		999	-143.529
											1000	-143.851		1000	-143.529
											1001	-143.852		1001	-143.528
											1002	-143.853		1002	-143.527
											1003	-143.854		1003	-143.527
											1004	-143.854		1004	-143.526
											1005	-143.855		1005	-143.526
											1006	-143.856		1006	-143.525
											1007	-143.856		1007	-143.525
											1008	-143.856		1008	-143.524
											1009	-143.857		1009	-143.524
											1010	-143.857		1010	-143.524
											1011	-143.857		1011	-143.523
											1012	-143.857		1012	-143.522
											1013	-143.857		1013	-143.522
											1014	-143.858		1014	-143.522
											1015	-143.858		1015	-143.522
											1016	-143.859		1016	-143.522
											1017	-143.859		1017	-143.522
											1018	-143.859		1018	-143.522
											1019	-143.859		1019	-143.522
											1020	-143.859		1020	-143.521
											1021	-143.858		1021	-143.521
											1022	-143.858		1022	-143.522
											1023	-143.857		1023	-143.522
											1024	-143.857		1024	-143.523
											1025	-143.857		1025	-143.523
											1026	-143.856		1026	-143.524
											1027	-143.855		1027	-143.524
											1028	-143.855		1028	-143.524
											1029	-143.854		1029	-143.525
											1030	-143.853		1030	-143.525
											1031	-143.852		1031	-143.525
											1032	-143.851		1032	-143.525
											1033	-143.85		1033	-143.526
											1034	-143.849		1034	-143.526
											1035	-143.848		1035	-143.526
											1036	-143.847		1036	-143.526
											1037	-143.847		1037	-143.525
											1038	-143.846		1038	-143.524
											1039	-143.846		1039	-143.524
											1040	-143.846		1040	-143.523
											1041	-143.845		1041	-143.522
											1042	-143.845		1042	-143.521
											1043	-143.844		1043	-143.52
											1044	-143.844		1044	-143.519
											1045	-143.844		1045	-143.518
											1046	-143.843		1046	-143.517
											1047	-143.843		1047	-143.516
											1048	-143.843		1048	-143.514
											1049	-143.843		1049	-143.513
											1050	-143.843		1050	-143.512
											1051	-143.843		1051	-143.511
											1052	-143.843		1052	-143.51
											1053	-143.843		1053	-143.509
											1054	-143.843		1054	-143.508
											1055	-143.844		1055	-143.507
											1056	-143.844		1056	-143.506
											1057	-143.844		1057	-143.506
											1058	-143.845		1058	-143.506
											1059	-143.845		1059	-143.505
											1060	-143.845		1060	-143.505
											1061	-143.846		1061	-143.504
											1062	-143.846		1062	-143.504
											1063	-143.846		1063	-143.504
											1064	-143.846		1064	-143.505
											1065	-143.847		1065	-143.505
											1066	-143.847		1066	-143.505
											1067	-143.847		1067	-143.506
											1068	-143.847		1068	-143.507
											1069	-143.848		1069	-143.508
											1070	-143.848		1070	-143.509
											1071	-143.848		1071	-143.51
											1072	-143.848		1072	-143.511
											1073	-143.849		1073	-143.512
											1074	-143.849		1074	-143.513
											1075	-143.849		1075	-143.514
											1076	-143.849		1076	-143.516
											1077	-143.849		1077	-143.517
											1078	-143.848		1078	-143.518
											1079	-143.848		1079	-143.519
											1080	-143.848		1080	-143.52
											1081	-143.848		1081	-143.522
											1082	-143.847		1082	-143.523
											1083	-143.847		1083	-143.524
											1084	-143.846		1084	-143.524
											1085	-143.846		1085	-143.525
											1086	-143.846		1086	-143.525
											1087	-143.846		1087	-143.526
											1088	-143.845		1088	-143.526
											1089	-143.845		1089	-143.527
											1090	-143.845		1090	-143.527
											1091	-143.845		1091	-143.528
											1092	-143.845		1092	-143.528
											1093	-143.846		1093	-143.529
											1094	-143.846		1094	-143.529
											1095	-143.846		1095	-143.529
											1096	-143.846		1096	-143.529
											1097	-143.846		1097	-143.529
											1098	-143.846		1098	-143.529
											1099	-143.846		1099	-143.529
											1100	-143.846		1100	-143.529
											1101	-143.846		1101	-143.529
											1102	-143.846		1102	-143.529
											1103	-143.846		1103	-143.529
											1104	-143.846		1104	-143.529
											1105	-143.846		1105	-143.529
											1106	-143.846		1106	-143.529
											1107	-143.846		1107	-143.529
											1108	-143.846		1108	-143.529
											1109	-143.847		1109	-143.529
											1110	-143.847		1110	-143.529
											1111	-143.847		1111	-143.53
											1112	-143.846		1112	-143.532
											1113	-143.842		1113	-143.534
											1114	-143.834		1114	-143.537
											1115	-143.82		1115	-143.54
											1116	-143.796		1116	-143.541
											1117	-143.763		1117	-143.54
											1118	-143.721		1118	-143.537
											1119	-143.669		1119	-143.53
											1120	-143.611		1120	-143.522
											1121	-143.548		1121	-143.512
											1122	-143.482		1122	-143.5
											1123	-143.414		1123	-143.488
											1124	-143.345		1124	-143.476
											1125	-143.275		1125	-143.462
											1126	-143.208		1126	-143.448
											1127	-143.142		1127	-143.434
											1128	-143.081		1128	-143.418
											1129	-143.026		1129	-143.402
											1130	-142.981		1130	-143.386
											1131	-142.947		1131	-143.372
											1132	-142.926		1132	-143.36
											1133	-142.917		1133	-143.351
											1134	-142.921		1134	-143.344
											1135	-142.934		1135	-143.34
											1136	-142.954		1136	-143.337
											1137	-142.981		1137	-143.336
											1138	-143.012		1138	-143.336
											1139	-143.046		1139	-143.336
											1140	-143.083		1140	-143.337
											1141	-143.121		1141	-143.338
											1142	-143.16		1142	-143.339
											1143	-143.198		1143	-143.341
											1144	-143.236		1144	-143.343
											1145	-143.272		1145	-143.344
											1146	-143.307		1146	-143.346
											1147	-143.34		1147	-143.348
											1148	-143.372		1148	-143.35
											1149	-143.401		1149	-143.352
											1150	-143.429		1150	-143.353
											1151	-143.454		1151	-143.355
											1152	-143.478		1152	-143.357
											1153	-143.499		1153	-143.359
											1154	-143.519		1154	-143.361
											1155	-143.537		1155	-143.363
											1156	-143.554		1156	-143.365
											1157	-143.57		1157	-143.367
											1158	-143.584		1158	-143.368
											1159	-143.597		1159	-143.37
											1160	-143.609		1160	-143.371
											1161	-143.62		1161	-143.373
											1162	-143.63		1162	-143.374
											1163	-143.639		1163	-143.375
											1164	-143.647		1164	-143.375
											1165	-143.655		1165	-143.376
											1166	-143.662		1166	-143.376
											1167	-143.668		1167	-143.377
											1168	-143.674		1168	-143.377
											1169	-143.68		1169	-143.377
											1170	-143.685		1170	-143.377
											1171	-143.69		1171	-143.376
											1172	-143.694		1172	-143.376
											1173	-143.698		1173	-143.375
											1174	-143.702		1174	-143.375
											1175	-143.705		1175	-143.374
											1176	-143.708		1176	-143.374
											1177	-143.711		1177	-143.373
											1178	-143.714		1178	-143.373
											1179	-143.716		1179	-143.372
											1180	-143.718		1180	-143.371
											1181	-143.72		1181	-143.37
											1182	-143.722		1182	-143.369
											1183	-143.724		1183	-143.368
											1184	-143.726		1184	-143.367
											1185	-143.727		1185	-143.366
											1186	-143.728		1186	-143.365
											1187	-143.73		1187	-143.364
											1188	-143.731		1188	-143.363
											1189	-143.732		1189	-143.362
											1190	-143.733		1190	-143.361
											1191	-143.734		1191	-143.359
											1192	-143.735		1192	-143.358
											1193	-143.736		1193	-143.357
											1194	-143.737		1194	-143.356
											1195	-143.738		1195	-143.355
											1196	-143.739		1196	-143.354
											1197	-143.74		1197	-143.353
											1198	-143.742		1198	-143.352
											1199	-143.742		1199	-143.351
											1200	-143.743		1200	-143.351
											1201	-143.744		1201	-143.35
											1202	-143.744		1202	-143.349
											1203	-143.745		1203	-143.348
											1204	-143.746		1204	-143.347
											1205	-143.747		1205	-143.346
											1206	-143.747		1206	-143.345
											1207	-143.748		1207	-143.344
											1208	-143.748		1208	-143.343
											1209	-143.749		1209	-143.343
											1210	-143.749		1210	-143.342
											1211	-143.749		1211	-143.341
											1212	-143.749		1212	-143.34
											1213	-143.75		1213	-143.34
											1214	-143.75		1214	-143.339
											1215	-143.75		1215	-143.338
											1216	-143.75		1216	-143.338
											1217	-143.75		1217	-143.337
											1218	-143.75		1218	-143.336
											1219	-143.75		1219	-143.335
											1220	-143.75		1220	-143.335
											1221	-143.75		1221	-143.334
											1222	-143.75		1222	-143.334
											1223	-143.75		1223	-143.333
											1224	-143.75		1224	-143.333
											1225	-143.75		1225	-143.333
											1226	-143.75		1226	-143.332
											1227	-143.75		1227	-143.332
											1228	-143.75		1228	-143.332
											1229	-143.751		1229	-143.332
											1230	-143.751		1230	-143.332
											1231	-143.751		1231	-143.332
											1232	-143.751		1232	-143.332
											1233	-143.752		1233	-143.333
											1234	-143.752		1234	-143.333
											1235	-143.752		1235	-143.333
											1236	-143.752		1236	-143.333
											1237	-143.752		1237	-143.333
											1238	-143.751		1238	-143.334
											1239	-143.751		1239	-143.334
											1240	-143.751		1240	-143.334
											1241	-143.751		1241	-143.335
											1242	-143.751		1242	-143.335
											1243	-143.75		1243	-143.335
											1244	-143.75		1244	-143.336
											1245	-143.75		1245	-143.336
											1246	-143.75		1246	-143.336
											1247	-143.75		1247	-143.337
											1248	-143.75		1248	-143.337
											1249	-143.75		1249	-143.337
											1250	-143.75		1250	-143.337
											1251	-143.751		1251	-143.338
											1252	-143.751		1252	-143.338
											1253	-143.752		1253	-143.338
											1254	-143.752		1254	-143.339
											1255	-143.752		1255	-143.339
											1256	-143.751		1256	-143.339
											1257	-143.752		1257	-143.339
											1258	-143.752		1258	-143.339
											1259	-143.753		1259	-143.339
											1260	-143.754		1260	-143.339
											1261	-143.756		1261	-143.339
											1262	-143.756		1262	-143.339
											1263	-143.757		1263	-143.339
											1264	-143.757		1264	-143.338
											1265	-143.758		1265	-143.338
											1266	-143.758		1266	-143.338
											1267	-143.758		1267	-143.337
											1268	-143.759		1268	-143.337
											1269	-143.759		1269	-143.337
											1270	-143.76		1270	-143.337
											1271	-143.761		1271	-143.337
											1272	-143.761		1272	-143.337
											1273	-143.761		1273	-143.336
											1274	-143.761		1274	-143.335
											1275	-143.76		1275	-143.335
											1276	-143.76		1276	-143.334
											1277	-143.759		1277	-143.334
											1278	-143.759		1278	-143.333
											1279	-143.759		1279	-143.333
											1280	-143.759		1280	-143.332
											1281	-143.759		1281	-143.331
											1282	-143.759		1282	-143.33
											1283	-143.76		1283	-143.329
											1284	-143.76		1284	-143.328
											1285	-143.76		1285	-143.327
											1286	-143.76		1286	-143.326
											1287	-143.761		1287	-143.325
											1288	-143.76		1288	-143.324
											1289	-143.76		1289	-143.322
											1290	-143.76		1290	-143.321
											1291	-143.76		1291	-143.32
											1292	-143.759		1292	-143.319
											1293	-143.759		1293	-143.318
											1294	-143.759		1294	-143.317
											1295	-143.758		1295	-143.316
											1296	-143.758		1296	-143.315
											1297	-143.759		1297	-143.314
											1298	-143.759		1298	-143.313
											1299	-143.759		1299	-143.312
											1300	-143.759		1300	-143.311
											1301	-143.76		1301	-143.311
											1302	-143.76		1302	-143.311
											1303	-143.76		1303	-143.31
											1304	-143.761		1304	-143.31
											1305	-143.761		1305	-143.31
											1306	-143.761		1306	-143.31
											1307	-143.762		1307	-143.31
											1308	-143.762		1308	-143.309
											1309	-143.762		1309	-143.309
											1310	-143.762		1310	-143.309
											1311	-143.762		1311	-143.31
											1312	-143.762		1312	-143.311
											1313	-143.761		1313	-143.314
											1314	-143.758		1314	-143.318
											1315	-143.75		1315	-143.322
											1316	-143.736		1316	-143.325
											1317	-143.715		1317	-143.327
											1318	-143.687		1318	-143.328
											1319	-143.653		1319	-143.326
											1320	-143.613		1320	-143.323
											1321	-143.569		1321	-143.319
											1322	-143.523		1322	-143.314
											1323	-143.474		1323	-143.309
											1324	-143.425		1324	-143.303
											1325	-143.375		1325	-143.297
											1326	-143.326		1326	-143.29
											1327	-143.277		1327	-143.282
											1328	-143.23		1328	-143.273
											1329	-143.187		1329	-143.262
											1330	-143.15		1330	-143.25
											1331	-143.121		1331	-143.239
											1332	-143.101		1332	-143.23
											1333	-143.091		1333	-143.221
											1334	-143.089		1334	-143.215
											1335	-143.094		1335	-143.21
											1336	-143.106		1336	-143.206
											1337	-143.122		1337	-143.203
											1338	-143.142		1338	-143.2
											1339	-143.164		1339	-143.198
											1340	-143.188		1340	-143.197
											1341	-143.213		1341	-143.196
											1342	-143.239		1342	-143.194
											1343	-143.265		1343	-143.194
											1344	-143.291		1344	-143.193
											1345	-143.316		1345	-143.193
											1346	-143.34		1346	-143.192
											1347	-143.363		1347	-143.192
											1348	-143.384		1348	-143.192
											1349	-143.404		1349	-143.193
											1350	-143.422		1350	-143.193
											1351	-143.44		1351	-143.193
											1352	-143.455		1352	-143.194
											1353	-143.47		1353	-143.194
											1354	-143.483		1354	-143.194
											1355	-143.496		1355	-143.194
											1356	-143.508		1356	-143.194
											1357	-143.518		1357	-143.193
											1358	-143.528		1358	-143.192
											1359	-143.537		1359	-143.191
											1360	-143.545		1360	-143.19
											1361	-143.553		1361	-143.189
											1362	-143.56		1362	-143.187
											1363	-143.566		1363	-143.185
											1364	-143.573		1364	-143.183
											1365	-143.579		1365	-143.18
											1366	-143.584		1366	-143.177
											1367	-143.589		1367	-143.173
											1368	-143.594		1368	-143.169
											1369	-143.598		1369	-143.165
											1370	-143.602		1370	-143.161
											1371	-143.606		1371	-143.157
											1372	-143.609		1372	-143.153
											1373	-143.612		1373	-143.149
											1374	-143.615		1374	-143.146
											1375	-143.618		1375	-143.142
											1376	-143.62		1376	-143.139
											1377	-143.623		1377	-143.136
											1378	-143.625		1378	-143.133
											1379	-143.627		1379	-143.131
											1380	-143.629		1380	-143.13
											1381	-143.63		1381	-143.128
											1382	-143.632		1382	-143.127
											1383	-143.633		1383	-143.127
											1384	-143.635		1384	-143.127
											1385	-143.636		1385	-143.127
											1386	-143.638		1386	-143.127
											1387	-143.639		1387	-143.128
											1388	-143.641		1388	-143.128
											1389	-143.642		1389	-143.129
											1390	-143.643		1390	-143.13
											1391	-143.645		1391	-143.131
											1392	-143.646		1392	-143.132
											1393	-143.647		1393	-143.133
											1394	-143.648		1394	-143.134
											1395	-143.649		1395	-143.134
											1396	-143.65		1396	-143.135
											1397	-143.65		1397	-143.136
											1398	-143.651		1398	-143.137
											1399	-143.652		1399	-143.137
											1400	-143.652		1400	-143.138
											1401	-143.652		1401	-143.139
											1402	-143.652		1402	-143.14
											1403	-143.652		1403	-143.141
											1404	-143.651		1404	-143.142
											1405	-143.651		1405	-143.143
											1406	-143.65		1406	-143.143
											1407	-143.649		1407	-143.144
											1408	-143.648		1408	-143.145
											1409	-143.647		1409	-143.145
											1410	-143.647		1410	-143.146
											1411	-143.646		1411	-143.146
											1412	-143.645		1412	-143.146
											1413	-143.644		1413	-143.147
											1414	-143.644		1414	-143.147
											1415	-143.643		1415	-143.147
											1416	-143.643		1416	-143.147
											1417	-143.642		1417	-143.147
											1418	-143.642		1418	-143.147
											1419	-143.642		1419	-143.146
											1420	-143.642		1420	-143.146
											1421	-143.642		1421	-143.146
											1422	-143.643		1422	-143.147
											1423	-143.643		1423	-143.147
											1424	-143.643		1424	-143.147
											1425	-143.644		1425	-143.147
											1426	-143.644		1426	-143.147
											1427	-143.645		1427	-143.147
											1428	-143.645		1428	-143.147
											1429	-143.646		1429	-143.146
											1430	-143.647		1430	-143.146
											1431	-143.647		1431	-143.145
											1432	-143.648		1432	-143.145
											1433	-143.648		1433	-143.144
											1434	-143.649		1434	-143.144
											1435	-143.649		1435	-143.143
											1436	-143.649		1436	-143.143
											1437	-143.649		1437	-143.142
											1438	-143.65		1438	-143.141
											1439	-143.65		1439	-143.141
											1440	-143.65		1440	-143.14
											1441	-143.65		1441	-143.14
											1442	-143.65		1442	-143.14
											1443	-143.65		1443	-143.14
											1444	-143.65		1444	-143.14
											1445	-143.65		1445	-143.14
											1446	-143.65		1446	-143.141
											1447	-143.65		1447	-143.142
											1448	-143.65		1448	-143.142
											1449	-143.65		1449	-143.143
											1450	-143.65		1450	-143.143
											1451	-143.65		1451	-143.143
											1452	-143.649		1452	-143.143
											1453	-143.649		1453	-143.143
											1454	-143.648		1454	-143.143
											1455	-143.648		1455	-143.144
											1456	-143.647		1456	-143.144
											1457	-143.647		1457	-143.144
											1458	-143.647		1458	-143.144
											1459	-143.647		1459	-143.144
											1460	-143.647		1460	-143.144
											1461	-143.646		1461	-143.144
											1462	-143.646		1462	-143.144
											1463	-143.645		1463	-143.144
											1464	-143.645		1464	-143.145
											1465	-143.645		1465	-143.145
											1466	-143.645		1466	-143.145
											1467	-143.645		1467	-143.145
											1468	-143.646		1468	-143.145
											1469	-143.646		1469	-143.146
											1470	-143.646		1470	-143.146
											1471	-143.647		1471	-143.146
											1472	-143.647		1472	-143.146
											1473	-143.648		1473	-143.146
											1474	-143.648		1474	-143.146
											1475	-143.649		1475	-143.146
											1476	-143.649		1476	-143.146
											1477	-143.65		1477	-143.145
											1478	-143.651		1478	-143.145
											1479	-143.651		1479	-143.145
											1480	-143.651		1480	-143.145
											1481	-143.652		1481	-143.144
											1482	-143.653		1482	-143.144
											1483	-143.653		1483	-143.144
											1484	-143.654		1484	-143.143
											1485	-143.654		1485	-143.143
											1486	-143.654		1486	-143.143
											1487	-143.654		1487	-143.142
											1488	-143.654		1488	-143.142
											1489	-143.654		1489	-143.142
											1490	-143.654		1490	-143.141
											1491	-143.654		1491	-143.141
											1492	-143.654		1492	-143.141
											1493	-143.655		1493	-143.14
											1494	-143.655		1494	-143.14
											1495	-143.655		1495	-143.139
											1496	-143.655		1496	-143.138
											1497	-143.655		1497	-143.138
											1498	-143.656		1498	-143.137
											1499	-143.656		1499	-143.137
											1500	-143.656		1500	-143.136
											1501	-143.656		1501	-143.136
											1502	-143.656		1502	-143.135
											1503	-143.656		1503	-143.134
											1504	-143.656		1504	-143.134
											1505	-143.656		1505	-143.133
											1506	-143.656		1506	-143.133
											1507	-143.655		1507	-143.132
											1508	-143.655		1508	-143.132
											1509	-143.655		1509	-143.132
											1510	-143.654		1510	-143.132
											1511	-143.654		1511	-143.132
											1512	-143.655		1512	-143.134
											1513	-143.655		1513	-143.136
											1514	-143.655		1514	-143.14
											1515	-143.651		1515	-143.145
											1516	-143.644		1516	-143.15
											1517	-143.632		1517	-143.154
											1518	-143.614		1518	-143.157
											1519	-143.592		1519	-143.158
											1520	-143.565		1520	-143.159
											1521	-143.535		1521	-143.158
											1522	-143.503		1522	-143.156
											1523	-143.469		1523	-143.154
											1524	-143.434		1524	-143.152
											1525	-143.399		1525	-143.149
											1526	-143.364		1526	-143.144
											1527	-143.328		1527	-143.139
											1528	-143.293		1528	-143.131
											1529	-143.26		1529	-143.122
											1530	-143.23		1530	-143.112
											1531	-143.206		1531	-143.101
											1532	-143.188		1532	-143.09
											1533	-143.177		1533	-143.081
											1534	-143.172		1534	-143.072
											1535	-143.173		1535	-143.064
											1536	-143.178		1536	-143.056
											1537	-143.187		1537	-143.049
											1538	-143.198		1538	-143.043
											1539	-143.211		1539	-143.037
											1540	-143.226		1540	-143.031
											1541	-143.242		1541	-143.026
											1542	-143.258		1542	-143.022
											1543	-143.274		1543	-143.018
											1544	-143.291		1544	-143.015
											1545	-143.307		1545	-143.011
											1546	-143.323		1546	-143.008
											1547	-143.338		1547	-143.006
											1548	-143.352		1548	-143.003
											1549	-143.365		1549	-143.001
											1550	-143.377		1550	-143
											1551	-143.389		1551	-142.998
											1552	-143.399		1552	-142.997
											1553	-143.409		1553	-142.996
											1554	-143.418		1554	-142.994
											1555	-143.426		1555	-142.993
											1556	-143.434		1556	-142.992
											1557	-143.44		1557	-142.991
											1558	-143.447		1558	-142.99
											1559	-143.453		1559	-142.989
											1560	-143.458		1560	-142.989
											1561	-143.463		1561	-142.988
											1562	-143.467		1562	-142.988
											1563	-143.471		1563	-142.988
											1564	-143.475		1564	-142.988
											1565	-143.479		1565	-142.988
											1566	-143.482		1566	-142.988
											1567	-143.485		1567	-142.988
											1568	-143.487		1568	-142.988
											1569	-143.489		1569	-142.988
											1570	-143.491		1570	-142.988
											1571	-143.492		1571	-142.988
											1572	-143.494		1572	-142.988
											1573	-143.495		1573	-142.988
											1574	-143.495		1574	-142.989
											1575	-143.496		1575	-142.989
											1576	-143.496		1576	-142.99
											1577	-143.496		1577	-142.99
											1578	-143.496		1578	-142.991
											1579	-143.496		1579	-142.991
											1580	-143.496		1580	-142.991
											1581	-143.495		1581	-142.991
											1582	-143.495		1582	-142.991
											1583	-143.495		1583	-142.991
											1584	-143.495		1584	-142.992
											1585	-143.495		1585	-142.992
											1586	-143.494		1586	-142.992
											1587	-143.494		1587	-142.992
											1588	-143.494		1588	-142.992
											1589	-143.494		1589	-142.991
											1590	-143.494		1590	-142.991
											1591	-143.493		1591	-142.99
											1592	-143.493		1592	-142.989
											1593	-143.493		1593	-142.988
											1594	-143.493		1594	-142.987
											1595	-143.493		1595	-142.986
											1596	-143.493		1596	-142.985
											1597	-143.493		1597	-142.984
											1598	-143.493		1598	-142.982
											1599	-143.492		1599	-142.981
											1600	-143.492		1600	-142.98
											1601	-143.492		1601	-142.978
											1602	-143.492		1602	-142.976
											1603	-143.492		1603	-142.975
											1604	-143.491		1604	-142.973
											1605	-143.491		1605	-142.971
											1606	-143.491		1606	-142.97
											1607	-143.49		1607	-142.968
											1608	-143.49		1608	-142.966
											1609	-143.49		1609	-142.965
											1610	-143.49		1610	-142.963
											1611	-143.489		1611	-142.962
											1612	-143.489		1612	-142.96
											1613	-143.489		1613	-142.959
											1614	-143.489		1614	-142.957
											1615	-143.489		1615	-142.956
											1616	-143.49		1616	-142.954
											1617	-143.49		1617	-142.952
											1618	-143.49		1618	-142.951
											1619	-143.49		1619	-142.949
											1620	-143.49		1620	-142.948
											1621	-143.49		1621	-142.947
											1622	-143.49		1622	-142.946
											1623	-143.49		1623	-142.945
											1624	-143.49		1624	-142.943
											1625	-143.49		1625	-142.942
											1626	-143.49		1626	-142.941
											1627	-143.489		1627	-142.94
											1628	-143.489		1628	-142.94
											1629	-143.489		1629	-142.939
											1630	-143.489		1630	-142.938
											1631	-143.488		1631	-142.938
											1632	-143.488		1632	-142.937
											1633	-143.488		1633	-142.936
											1634	-143.488		1634	-142.936
											1635	-143.488		1635	-142.935
											1636	-143.488		1636	-142.935
											1637	-143.488		1637	-142.934
											1638	-143.489		1638	-142.933
											1639	-143.489		1639	-142.932
											1640	-143.489		1640	-142.931
											1641	-143.49		1641	-142.93
											1642	-143.49		1642	-142.929
											1643	-143.49		1643	-142.929
											1644	-143.49		1644	-142.928
											1645	-143.489		1645	-142.927
											1646	-143.489		1646	-142.927
											1647	-143.489		1647	-142.926
											1648	-143.489		1648	-142.925
											1649	-143.489		1649	-142.925
											1650	-143.489		1650	-142.924
											1651	-143.488		1651	-142.924
											1652	-143.488		1652	-142.923
											1653	-143.487		1653	-142.923
											1654	-143.487		1654	-142.923
											1655	-143.486		1655	-142.923
											1656	-143.485		1656	-142.923
											1657	-143.485		1657	-142.923
											1658	-143.484		1658	-142.923
											1659	-143.483		1659	-142.923
											1660	-143.483		1660	-142.923
											1661	-143.483		1661	-142.922
											1662	-143.482		1662	-142.922
											1663	-143.482		1663	-142.921
											1664	-143.481		1664	-142.92
											1665	-143.481		1665	-142.92
											1666	-143.48		1666	-142.919
											1667	-143.48		1667	-142.919
											1668	-143.479		1668	-142.919
											1669	-143.478		1669	-142.918
											1670	-143.477		1670	-142.918
											1671	-143.477		1671	-142.918
											1672	-143.476		1672	-142.917
											1673	-143.476		1673	-142.917
											1674	-143.476		1674	-142.918
											1675	-143.475		1675	-142.918
											1676	-143.475		1676	-142.918
											1677	-143.475		1677	-142.918
											1678	-143.475		1678	-142.918
											1679	-143.475		1679	-142.918
											1680	-143.475		1680	-142.918
											1681	-143.475		1681	-142.917
											1682	-143.475		1682	-142.917
											1683	-143.474		1683	-142.917
											1684	-143.474		1684	-142.916
											1685	-143.474		1685	-142.916
											1686	-143.474		1686	-142.916
											1687	-143.474		1687	-142.915
											1688	-143.473		1688	-142.915
											1689	-143.473		1689	-142.914
											1690	-143.473		1690	-142.913
											1691	-143.472		1691	-142.912
											1692	-143.472		1692	-142.911
											1693	-143.471		1693	-142.911
											1694	-143.471		1694	-142.911
											1695	-143.47		1695	-142.91
											1696	-143.47		1696	-142.91
											1697	-143.47		1697	-142.909
											1698	-143.47		1698	-142.909
											1699	-143.469		1699	-142.908
											1700	-143.469		1700	-142.908
											1701	-143.469		1701	-142.907
											1702	-143.469		1702	-142.907
											1703	-143.469		1703	-142.906
											1704	-143.469		1704	-142.906
											1705	-143.469		1705	-142.906
											1706	-143.469		1706	-142.905
											1707	-143.469		1707	-142.905
											1708	-143.469		1708	-142.904
											1709	-143.469		1709	-142.904
											1710	-143.469		1710	-142.903
											1711	-143.47		1711	-142.903
											1712	-143.472		1712	-142.905
											1713	-143.475		1713	-142.907
											1714	-143.477		1714	-142.912
											1715	-143.478		1715	-142.917
											1716	-143.477		1716	-142.924
											1717	-143.471		1717	-142.93
											1718	-143.462		1718	-142.935
											1719	-143.449		1719	-142.94
											1720	-143.432		1720	-142.944
											1721	-143.413		1721	-142.948
											1722	-143.392		1722	-142.951
											1723	-143.37		1723	-142.955
											1724	-143.346		1724	-142.957
											1725	-143.321		1725	-142.96
											1726	-143.296		1726	-142.961
											1727	-143.27		1727	-142.96
											1728	-143.243		1728	-142.958
											1729	-143.217		1729	-142.953
											1730	-143.192		1730	-142.946
											1731	-143.171		1731	-142.939
											1732	-143.155		1732	-142.931
											1733	-143.143		1733	-142.923
											1734	-143.136		1734	-142.916
											1735	-143.132		1735	-142.909
											1736	-143.133		1736	-142.902
											1737	-143.135		1737	-142.895
											1738	-143.14		1738	-142.888
											1739	-143.147		1739	-142.881
											1740	-143.155		1740	-142.874
											1741	-143.164		1741	-142.867
											1742	-143.173		1742	-142.86
											1743	-143.183		1743	-142.853
											1744	-143.192		1744	-142.847
											1745	-143.201		1745	-142.841
											1746	-143.21		1746	-142.836
											1747	-143.218		1747	-142.83
											1748	-143.226		1748	-142.825
											1749	-143.234		1749	-142.82
											1750	-143.241		1750	-142.816
											1751	-143.248		1751	-142.812
											1752	-143.253		1752	-142.808
											1753	-143.259		1753	-142.804
											1754	-143.263		1754	-142.801
											1755	-143.267		1755	-142.799
											1756	-143.27		1756	-142.796
											1757	-143.274		1757	-142.794
											1758	-143.276		1758	-142.792
											1759	-143.279		1759	-142.791
											1760	-143.281		1760	-142.789
											1761	-143.284		1761	-142.788
											1762	-143.285		1762	-142.786
											1763	-143.287		1763	-142.785
											1764	-143.288		1764	-142.784
											1765	-143.288		1765	-142.783
											1766	-143.29		1766	-142.782
											1767	-143.291		1767	-142.781
											1768	-143.292		1768	-142.781
											1769	-143.294		1769	-142.781
											1770	-143.295		1770	-142.78
											1771	-143.296		1771	-142.78
											1772	-143.297		1772	-142.779
											1773	-143.298		1773	-142.779
											1774	-143.299		1774	-142.778
											1775	-143.3		1775	-142.778
											1776	-143.302		1776	-142.777
											1777	-143.303		1777	-142.777
											1778	-143.304		1778	-142.776
											1779	-143.305		1779	-142.775
											1780	-143.306		1780	-142.775
											1781	-143.307		1781	-142.774
											1782	-143.308		1782	-142.773
											1783	-143.309		1783	-142.773
											1784	-143.309		1784	-142.772
											1785	-143.309		1785	-142.771
											1786	-143.31		1786	-142.77
											1787	-143.31		1787	-142.769
											1788	-143.31		1788	-142.768
											1789	-143.31		1789	-142.768
											1790	-143.31		1790	-142.767
											1791	-143.31		1791	-142.766
											1792	-143.31		1792	-142.765
											1793	-143.31		1793	-142.765
											1794	-143.31		1794	-142.764
											1795	-143.309		1795	-142.763
											1796	-143.309		1796	-142.762
											1797	-143.309		1797	-142.761
											1798	-143.308		1798	-142.76
											1799	-143.307		1799	-142.758
											1800	-143.307		1800	-142.757
											1801	-143.306		1801	-142.756
											1802	-143.305		1802	-142.755
											1803	-143.305		1803	-142.753
											1804	-143.305		1804	-142.752
											1805	-143.304		1805	-142.751
											1806	-143.304		1806	-142.75
											1807	-143.304		1807	-142.749
											1808	-143.303		1808	-142.747
											1809	-143.303		1809	-142.746
											1810	-143.302		1810	-142.745
											1811	-143.302		1811	-142.743
											1812	-143.302		1812	-142.742
											1813	-143.301		1813	-142.741
											1814	-143.301		1814	-142.74
											1815	-143.301		1815	-142.739
											1816	-143.301		1816	-142.738
											1817	-143.3		1817	-142.737
											1818	-143.3		1818	-142.736
											1819	-143.3		1819	-142.734
											1820	-143.299		1820	-142.733
											1821	-143.299		1821	-142.731
											1822	-143.298		1822	-142.73
											1823	-143.298		1823	-142.729
											1824	-143.297		1824	-142.729
											1825	-143.297		1825	-142.728
											1826	-143.296		1826	-142.727
											1827	-143.296		1827	-142.726
											1828	-143.295		1828	-142.726
											1829	-143.294		1829	-142.725
											1830	-143.293		1830	-142.724
											1831	-143.293		1831	-142.723
											1832	-143.292		1832	-142.723
											1833	-143.291		1833	-142.723
											1834	-143.29		1834	-142.723
											1835	-143.289		1835	-142.723
											1836	-143.288		1836	-142.723
											1837	-143.287		1837	-142.723
											1838	-143.286		1838	-142.722
											1839	-143.285		1839	-142.722
											1840	-143.284		1840	-142.721
											1841	-143.284		1841	-142.721
											1842	-143.283		1842	-142.72
											1843	-143.282		1843	-142.72
											1844	-143.282		1844	-142.719
											1845	-143.281		1845	-142.719
											1846	-143.281		1846	-142.718
											1847	-143.281		1847	-142.718
											1848	-143.281		1848	-142.717
											1849	-143.281		1849	-142.716
											1850	-143.28		1850	-142.716
											1851	-143.28		1851	-142.715
											1852	-143.28		1852	-142.715
											1853	-143.281		1853	-142.714
											1854	-143.281		1854	-142.714
											1855	-143.281		1855	-142.713
											1856	-143.281		1856	-142.713
											1857	-143.282		1857	-142.712
											1858	-143.282		1858	-142.712
											1859	-143.282		1859	-142.711
											1860	-143.283		1860	-142.71
											1861	-143.283		1861	-142.71
											1862	-143.284		1862	-142.708
											1863	-143.284		1863	-142.708
											1864	-143.284		1864	-142.707
											1865	-143.284		1865	-142.705
											1866	-143.285		1866	-142.704
											1867	-143.285		1867	-142.703
											1868	-143.286		1868	-142.701
											1869	-143.286		1869	-142.7
											1870	-143.286		1870	-142.699
											1871	-143.287		1871	-142.698
											1872	-143.287		1872	-142.697
											1873	-143.287		1873	-142.697
											1874	-143.288		1874	-142.696
											1875	-143.288		1875	-142.696
											1876	-143.288		1876	-142.696
											1877	-143.288		1877	-142.695
											1878	-143.288		1878	-142.695
											1879	-143.287		1879	-142.694
											1880	-143.287		1880	-142.694
											1881	-143.287		1881	-142.694
											1882	-143.287		1882	-142.693
											1883	-143.286		1883	-142.694
											1884	-143.286		1884	-142.694
											1885	-143.286		1885	-142.694
											1886	-143.285		1886	-142.694
											1887	-143.285		1887	-142.694
											1888	-143.285		1888	-142.693
											1889	-143.285		1889	-142.693
											1890	-143.285		1890	-142.694
											1891	-143.285		1891	-142.694
											1892	-143.285		1892	-142.694
											1893	-143.286		1893	-142.695
											1894	-143.286		1894	-142.696
											1895	-143.286		1895	-142.696
											1896	-143.287		1896	-142.696
											1897	-143.287		1897	-142.696
											1898	-143.287		1898	-142.696
											1899	-143.288		1899	-142.696
											1900	-143.288		1900	-142.696
											1901	-143.288		1901	-142.696
											1902	-143.288		1902	-142.697
											1903	-143.288		1903	-142.697
											1904	-143.288		1904	-142.696
											1905	-143.287		1905	-142.696
											1906	-143.287		1906	-142.696
											1907	-143.287		1907	-142.695
											1908	-143.287		1908	-142.695
											1909	-143.287		1909	-142.694
											1910	-143.287		1910	-142.694
											1911	-143.288		1911	-142.694
											1912	-143.29		1912	-142.695
											1913	-143.293		1913	-142.698
											1914	-143.297		1914	-142.703
											1915	-143.3		1915	-142.709
											1916	-143.303		1916	-142.715
											1917	-143.302		1917	-142.722
											1918	-143.299		1918	-142.729
											1919	-143.294		1919	-142.735
											1920	-143.286		1920	-142.741
											1921	-143.275		1921	-142.746
											1922	-143.264		1922	-142.751
											1923	-143.251		1923	-142.755
											1924	-143.238		1924	-142.759
											1925	-143.224		1925	-142.763
											1926	-143.208		1926	-142.765
											1927	-143.192		1927	-142.766
											1928	-143.175		1928	-142.765
											1929	-143.157		1929	-142.761
											1930	-143.14		1930	-142.755
											1931	-143.125		1931	-142.748
											1932	-143.113		1932	-142.74
											1933	-143.104		1933	-142.732
											1934	-143.099		1934	-142.724
											1935	-143.096		1935	-142.716
											1936	-143.095		1936	-142.708
											1937	-143.096		1937	-142.7
											1938	-143.099		1938	-142.692
											1939	-143.103		1939	-142.684
											1940	-143.107		1940	-142.676
											1941	-143.112		1941	-142.669
											1942	-143.117		1942	-142.662
											1943	-143.123		1943	-142.655
											1944	-143.128		1944	-142.649
											1945	-143.133		1945	-142.643
											1946	-143.137		1946	-142.637
											1947	-143.142		1947	-142.632
											1948	-143.146		1948	-142.627
											1949	-143.15		1949	-142.623
											1950	-143.153		1950	-142.619
											1951	-143.157		1951	-142.615
											1952	-143.159		1952	-142.612
											1953	-143.162		1953	-142.608
											1954	-143.165		1954	-142.606
											1955	-143.167		1955	-142.603
											1956	-143.169		1956	-142.601
											1957	-143.171		1957	-142.599
											1958	-143.173		1958	-142.598
											1959	-143.175		1959	-142.596
											1960	-143.176		1960	-142.595
											1961	-143.178		1961	-142.593
											1962	-143.179		1962	-142.592
											1963	-143.179		1963	-142.591
											1964	-143.181		1964	-142.59
											1965	-143.182		1965	-142.589
											1966	-143.183		1966	-142.589
											1967	-143.184		1967	-142.588
											1968	-143.184		1968	-142.588
											1969	-143.185		1969	-142.587
											1970	-143.185		1970	-142.586
											1971	-143.185		1971	-142.585
											1972	-143.185		1972	-142.584
											1973	-143.185		1973	-142.583
											1974	-143.185		1974	-142.582
											1975	-143.185		1975	-142.581
											1976	-143.185		1976	-142.581
											1977	-143.185		1977	-142.58
											1978	-143.185		1978	-142.579
											1979	-143.185		1979	-142.578
											1980	-143.185		1980	-142.577
											1981	-143.185		1981	-142.576
											1982	-143.185		1982	-142.574
											1983	-143.185		1983	-142.573
											1984	-143.185		1984	-142.571
											1985	-143.185		1985	-142.57
											1986	-143.185		1986	-142.569
											1987	-143.185		1987	-142.567
											1988	-143.185		1988	-142.566
											1989	-143.185		1989	-142.565
											1990	-143.184		1990	-142.564
											1991	-143.184		1991	-142.562
											1992	-143.183		1992	-142.561
											1993	-143.182		1993	-142.56
											1994	-143.182		1994	-142.558
											1995	-143.181		1995	-142.557
											1996	-143.18		1996	-142.556
[truncated: 2,403 more rows]

## Sheet: Supplementary Figure 27
Compound 4 - 15-membered A-O-B ring					Compound 5 - 13-membered AB ring					Compound 6 - 12-membered AB ring
C	-3.60725	0.871858	0.203102		H	-2.22928	4.06419	-0.240375		H	-0.414781	-4.76604	-0.598908
C	-2.52167	0.009437	0.052006		C	-1.57608	3.20623	-0.041912		C	-0.851915	-3.87038	-0.157541
C	-1.2639	0.497654	-0.270536		N	-0.301947	3.34557	-0.719179		N	-1.56536	-3.11128	-1.17547
C	-1.03746	1.8671	-0.375538		C	0.874074	3.33923	-0.015094		C	-2.53232	-2.2133	-0.826029
C	-2.12117	2.73636	-0.227181		O	0.925718	3.54734	1.18173		O	-3.02567	-2.1928	0.290855
C	-3.3934	2.23902	0.043054		C	2.11979	2.95602	-0.820839		C	-2.83939	-1.12542	-1.85157
O	-2.77125	-1.34301	0.285195		H	1.97222	3.13104	-1.89257		H	-2.56872	-1.43349	-2.86752
C	-1.60719	-2.01725	0.591831		H	-0.307924	3.03506	-1.68401		H	-1.12075	-3.01062	-2.07724
C	-1.01876	-1.82249	1.83558		C	2.39833	1.48984	-0.538882		C	-2.0358	0.082102	-1.40178
C	0.304324	-2.19285	2.04267		C	1.37287	0.572652	-0.743007		C	-0.649313	-0.028337	-1.30557
C	1.04587	-2.7614	1.00546		C	1.43018	-0.754529	-0.313495		C	0.14221	0.937935	-0.699614
C	0.412103	-3.06801	-0.200823		C	2.64264	-1.21243	0.214245		C	-0.453502	2.12773	-0.257649
C	-0.914621	-2.70405	-0.405282		C	3.70634	-0.316945	0.348707		C	-1.84224	2.25357	-0.384302
C	2.55165	-2.8767	1.09429		C	3.58743	1.02973	0.017868		C	-2.63332	1.24124	-0.917568
H	2.90806	-3.85496	0.765641		Cl	5.20288	-0.915184	1.02915		Cl	-2.59486	3.71449	0.219285
Cl	-1.65833	-2.94918	-1.94926		O	2.72202	-2.5154	0.606655		O	0.33728	3.06918	0.29025
C	0.381946	2.36835	-0.637226		C	0.143607	-1.49955	-0.331134		C	2.57521	1.18396	-1.21667
C	0.638981	3.64285	0.166362		C	-0.973773	-0.726197	0.007863		C	1.57396	0.614419	-0.440606
O	0.254017	4.73331	-0.166688		C	-2.27269	-1.12969	-0.220588		C	1.89289	-0.337263	0.548074
O	-4.83789	0.401914	0.517807		C	-2.48226	-2.42199	-0.714538		C	3.22248	-0.71812	0.697046
C	3.12656	-1.84522	0.121521		C	-1.399	-3.25229	-0.961636		C	4.22766	-0.164686	-0.088201
O	3.41403	-2.14028	-1.02063		C	-0.080026	-2.80545	-0.79131		C	3.90478	0.800837	-1.03828
N	3.17889	-0.557263	0.596446		O	0.908476	-3.65546	-1.14945		O	4.83507	1.39319	-1.83341
C	3.68577	0.52546	-0.222305		C	-3.42486	-0.131045	-0.04027		C	0.854617	-0.906362	1.51454
C	2.67347	1.5958	-0.632649		N	-2.97772	1.2065	0.31637		N	-0.094386	-1.84714	0.948274
O	3.04241	2.60187	-1.20878		C	-2.25558	1.93895	-0.574471		C	0.291431	-3.06068	0.483508
H	4.07189	0.07888	-1.14238		O	-2.12045	1.61345	-1.74273		O	1.43624	-3.47467	0.536669
N	1.3642	1.34136	-0.359647		H	0.44932	0.902525	-1.20845		H	-0.150516	-0.930121	-1.64614
O	1.29253	3.41367	1.31886		H	1.7297	-3.41041	-0.688017		H	5.71088	1.0489	-1.60858
H	3.07472	-0.407221	1.59062		H	-0.785099	0.254689	0.426645		H	5.26	-0.480753	0.041123
H	0.978184	-3.50445	-1.01852		H	-1.54136	-4.26082	-1.33478		H	3.47507	-1.47295	1.43575
H	0.778404	-1.98506	2.99818		H	-3.49275	-2.77785	-0.896757		C	0.112332	0.238505	2.20555
H	-1.58132	-1.28714	2.594		C	-4.38996	-0.675262	0.995848		H	-1.08434	-1.62695	1.00893
H	-4.78121	-0.564881	0.586471		H	-2.91967	1.42546	1.30279		H	-1.57844	-4.15953	0.606247
H	-0.45601	-0.202418	-0.438854		H	-1.37837	3.16618	1.0323		O	-1.22653	0.09288	2.1732
H	-4.24012	2.90601	0.164552		O	-4.20006	-0.129964	2.21345		O	0.659679	1.16734	2.73509
H	-1.97295	3.80738	-0.316334		O	-5.19767	-1.53778	0.777229		H	-1.61011	0.866834	2.62129
H	1.15385	0.632754	0.331047		H	-4.81789	-0.571319	2.82282		H	1.4176	-1.4129	2.31016
H	4.513	1.04201	0.271914		H	-3.97004	-0.069814	-0.986463		H	-3.91009	-0.914487	-1.82096
H	1.39464	4.28276	1.74517		H	2.94844	3.57883	-0.477566		H	-0.207111	3.78746	0.650408
H	0.495022	2.67014	-1.68397		H	3.60015	-2.69407	0.982961		H	-3.71115	1.36734	-0.940798
H	2.89161	-2.70186	2.12012		H	4.42067	1.6989	0.206473		H	2.33595	1.92459	-1.97255
0 imaginary frequencies					0 imaginary frequencies					0 imaginary frequencies
					E	-1715.52				E	-1715.52
E	-1715.5				G	-1715.25				G	-1715.25
G	-1715.23

## Sheet: Supplementary Figure 28
Compound 7 - 16-membered C-O-D ring					Compound 8 - 14-membered CD ring
C	2.61272	1.21166	-0.421452		C	-1.54335	-2.27587	0.300178
C	3.93236	0.973739	-0.042641		C	-1.18906	-3.53075	-0.196585
C	4.38477	-0.317779	0.220723		C	0.124808	-3.80521	-0.552193
C	3.50972	-1.39303	0.132578		C	1.11521	-2.82468	-0.461432
C	2.18241	-1.15281	-0.239662		C	0.773016	-1.539	-0.00607
C	1.73939	0.125535	-0.534052		C	-0.546056	-1.3102	0.397582
H	5.40969	-0.508847	0.519894		C	-2.97532	-1.9363	0.67882
C	2.10438	2.61857	-0.675941		O	2.35947	-3.16043	-0.888318
O	3.93276	-2.65075	0.412806		O	3.45832	-1.53012	1.01382
O	1.37613	-2.27655	-0.305996		C	2.97142	-0.346472	0.5118
C	0.032992	-2.09043	-0.030679		C	1.67874	-0.359433	-0.026279
C	-0.375725	-1.4484	1.13547		C	1.19429	0.841923	-0.553777
C	-1.73295	-1.24651	1.3524		C	1.91942	2.03284	-0.521911
C	-2.68552	-1.67686	0.425099		C	3.19536	2.00474	0.039621
C	-2.24917	-2.3605	-0.709858		C	3.72495	0.821112	0.542735
C	-0.894654	-2.56834	-0.946372		C	1.33838	3.31928	-1.06122
C	-4.12837	-1.26978	0.569624		C	0.15657	3.87031	-0.243538
C	-4.40233	0.034375	-0.204446		N	-1.09572	3.16741	-0.476918
N	-3.55103	1.13119	0.222002		C	-1.65635	2.32454	0.425189
C	-2.36715	1.40308	-0.388061		O	-1.13892	2.03416	1.49307
O	-1.9957	0.859707	-1.41636		C	-3.02463	1.7586	0.035703
C	-1.53102	2.48652	0.291729		N	-3.21303	0.493195	0.70359
N	-0.321134	2.67677	-0.463732		C	-3.37221	-0.652395	-0.037444
C	0.86914	2.8719	0.179275		O	-3.73839	-0.634466	-1.19711
O	0.931554	3.17117	1.35745		H	-1.94631	-4.30312	-0.30213
H	1.87502	2.76662	-1.73805		H	0.414469	-4.78071	-0.928292
H	-1.26761	2.18452	1.3128		H	-0.776579	-0.322885	0.789391
H	-5.44845	0.334469	-0.089932		H	-3.64898	-2.72898	0.346191
H	4.61867	1.80918	0.059251		H	-3.08304	-1.82655	1.76463
H	0.698783	0.266478	-0.816907		H	3.01266	-2.65925	-0.370121
H	2.86505	3.34712	-0.387259		H	4.34029	-1.3871	1.38651
H	3.16771	-3.24132	0.316796		H	0.208315	0.829889	-1.01057
H	0.366592	-1.08822	1.84099		H	3.79104	2.91289	0.078588
H	-2.05697	-0.728865	2.25259		H	4.72418	0.806749	0.972401
H	-2.97649	-2.70052	-1.4431		H	1.01403	3.18644	-2.10146
H	-0.542768	-3.06775	-1.84253		H	2.12135	4.08575	-1.07608
H	-4.37946	-1.12299	1.62703		H	0.36403	3.7906	0.825723
H	-4.79798	-2.04623	0.182656		H	0.005476	4.92735	-0.487709
H	-4.20188	-0.11625	-1.26768		H	-1.56983	3.31108	-1.35806
H	-3.73507	1.56442	1.11704		H	-3.11623	1.58475	-1.04028
H	-2.12139	3.40942	0.365968		H	-3.79044	2.48869	0.328291
H	-0.332198	2.24867	-1.38306		H	-2.73808	0.428801	1.59745
0 imaginary frequencies					0 imaginary frequencies
E	-1106.74				E	-1106.75
G	-1106.45				G	-1106.45

## Sheet: Supplementary Figure 29
Compound 9 - 12-membered AB ring					Compound 10 - 14-membered A-O-B ring
O	-6.85679	-2.07836	2.23988		O	5.39128	-2.4299	-3.53889
C	-7.5512	-1.57298	1.18312		C	6.58053	-1.7696	-3.46072
O	-8.68943	-1.97033	0.936424		O	7.386	-1.81483	-4.38993
C	-6.87569	-0.493845	0.320598		C	6.86463	-0.942367	-2.19435
C	-6.39589	-1.18554	-0.939814		C	6.98065	-1.90213	-1.02251
N	-5.79994	0.151967	1.06649		N	5.7084	-0.069157	-2.0051
C	-5.7198	1.44869	1.39777		C	5.69987	1.26599	-1.96305
O	-6.53947	2.2818	1.0101		O	6.71195	1.93681	-2.17031
C	-4.52494	1.85323	2.2876		C	4.36416	1.93528	-1.57825
N	-3.33309	1.11927	1.85665		N	3.61862	1.08594	-0.635689
C	-2.39501	0.532597	2.6115		C	2.30764	0.788546	-0.645973
O	-2.26647	0.774673	3.81236		O	1.5611	1.18282	-1.54357
C	-1.51049	-0.532169	1.91202		C	1.72385	-0.094573	0.494295
C	-2.48313	-1.60208	1.48501		C	2.74083	-0.183516	1.60316
N	-0.806877	-0.027655	0.727983		N	0.489034	0.494469	1.00577
C	0.506025	-0.165175	0.497296		C	-0.713617	-0.089874	1.06027
O	1.27134	-0.681671	1.31906		O	-0.897706	-1.25126	0.679957
C	1.03731	0.262323	-0.890619		C	-1.87757	0.730556	1.67237
C	1.38973	1.71814	-0.797305		C	-2.03955	1.96514	0.829978
N	2.22686	-0.523214	-1.23346		N	-3.12623	-0.039508	1.67619
C	2.35243	-1.32343	-2.29751		C	-3.84708	-0.353297	2.7585
O	1.47979	-1.39704	-3.16338		O	-3.54638	0.051544	3.88204
C	3.62352	-2.18983	-2.43498		C	-5.0893	-1.25663	2.58912
C	3.37775	-3.72402	-2.42794		C	-5.08819	-2.5583	3.43875
N	4.75267	-1.8392	-1.56055		N	-5.50049	-1.53805	1.20619
C	6.04171	-1.82024	-1.9395		C	-6.77042	-1.57991	0.770845
O	6.3752	-1.99179	-3.11341		O	-7.71637	-1.27906	1.50123
C	7.14267	-1.61143	-0.872845		C	-7.05693	-2.04715	-0.676182
C	7.90875	-0.288812	-1.14895		C	-7.75308	-0.911681	-1.47578
N	6.62939	-1.55261	0.495993		N	-5.85409	-2.43885	-1.41191
C	6.34755	-2.57205	1.30882		C	-5.23008	-3.61796	-1.39244
O	6.40004	-3.74591	0.942899		O	-5.56502	-4.53311	-0.640738
C	6.02816	-2.19176	2.77339		C	-4.09881	-3.79141	-2.43221
N	5.6636	-0.7516	2.95777		N	-3.56498	-2.49617	-2.95927
C	5.01651	-3.16819	3.41451		C	-2.99585	-4.74994	-1.92977
C	-4.2587	3.36895	2.49654		C	4.53057	3.37434	-1.02092
C	-7.1746	-0.947433	-2.09934		C	7.72309	-3.11015	-1.09238
C	-6.8783	-1.527	-3.34299		C	7.76784	-4.02112	-0.019141
C	-5.77003	-2.37731	-3.46249		C	7.06859	-3.74532	1.17011
C	-4.96778	-2.63713	-2.33887		C	6.35843	-2.53923	1.30464
C	-5.26201	-2.05695	-1.07745		C	6.37258	-1.6201	0.228581
C	-3.31531	-1.46507	0.344041		C	3.65312	-1.26508	1.62968
C	-4.35262	-2.36948	0.044823		C	4.72111	-1.32114	2.55358
C	-4.47118	-3.54281	0.823327		C	4.82404	-0.330847	3.54821
C	-3.60999	-3.74713	1.91624		C	3.89245	0.721007	3.58783
C	-2.64447	-2.77854	2.25149		C	2.87331	0.798591	2.61883
C	2.68899	2.23272	-0.539185		C	-2.96594	2.11327	-0.236142
C	3.02702	3.62096	-0.542308		C	-3.14575	3.31256	-0.991341
C	2.02891	4.6072	-0.728978		C	-2.32545	4.44237	-0.76292
C	0.731399	4.11723	-0.934116		C	-1.37237	4.29685	0.258103
C	0.451268	2.74443	-0.997869		C	-1.27961	3.13092	1.02796
C	-3.25603	4.0028	1.53983		C	3.23446	4.06012	-0.6118
C	-3.59806	4.05529	0.173024		C	3.00031	4.211	0.769954
C	-2.58614	4.47278	-0.717325		C	1.73842	4.7127	1.15012
C	-1.34197	4.81674	-0.151725		C	0.827052	4.9996	0.112598
C	-1.04016	4.87068	1.22361		C	1.09523	4.92747	-1.26902
C	-2.04019	4.42827	2.11086		C	2.36101	4.436	-1.65073
C	5.57632	2.66163	-1.88664		C	-6.09756	2.50684	-0.962002
C	6.4479	1.57397	-2.0773		C	-6.98513	1.42388	-0.827209
C	7.09633	0.987134	-0.970665		C	-6.90838	0.332735	-1.71798
C	6.94064	1.55483	0.312848		C	-6.003	0.376378	-2.80072
C	6.05531	2.63064	0.505884		C	-5.10564	1.45251	-2.9268
C	5.33633	3.15274	-0.585959		C	-5.12043	2.49358	-1.97906
C	3.32142	-4.4337	-1.05042		C	-4.37092	-3.79791	2.84437
C	2.29091	-3.85584	-0.084277		C	-2.91164	-3.55364	2.47158
O	1.12057	-4.22339	-0.020541		O	-1.96577	-3.70896	3.2405
O	2.8068	-2.83759	0.653865		O	-2.79152	-3.06986	1.20741
O	4.32714	4.05158	-0.358527		O	-4.10899	3.41824	-1.97696
O	2.29472	5.94645	-0.695702		O	-2.44906	5.58164	-1.50555
O	-0.298145	5.0268	-1.01996		O	-0.462981	5.30554	0.472576
Cl	-2.84612	4.46626	-2.42469		Cl	1.32529	4.88302	2.8191
O	-3.89057	-3.4649	-2.49356		O	5.68114	-2.30683	2.48653
O	-7.6724	-1.25855	-4.42032		O	8.48092	-5.17731	-0.150385
O	-5.41777	-4.48403	0.536639		O	5.83747	-0.385096	4.4588
H	-7.37268	-2.74004	2.68054		H	5.33382	-2.89408	-4.36359
H	-7.64241	0.245354	0.083056		H	7.78598	-0.372407	-2.32433
H	-5.14208	-0.480738	1.49958		H	4.8208	-0.540871	-1.91046
H	-4.81189	1.46607	3.26754		H	3.7995	2.00308	-2.50982
H	-3.33488	0.875228	0.879229		H	4.1405	0.735722	0.155437
H	-0.810422	-0.924874	2.65254		H	1.53517	-1.08329	0.071251
H	-1.35654	0.421986	0.014437		H	0.540841	1.46529	1.26892
H	0.244134	0.115211	-1.62647		H	-1.58453	1.00694	2.68705
H	2.95066	-0.553643	-0.534544		H	-3.40621	-0.441074	0.79752
H	3.92509	-1.95386	-3.45782		H	-5.86486	-0.627206	3.03053
H	4.16805	-4.19769	-3.01089		H	-6.12361	-2.83796	3.63485
H	2.45912	-3.94464	-2.9741		H	-4.66645	-2.34698	4.42267
H	4.57566	-1.76959	-0.569081		H	-4.79809	-1.88885	0.571406
H	7.84288	-2.44462	-0.956054		H	-7.7347	-2.90083	-0.618552
H	8.32086	-0.306506	-2.15939		H	-8.67468	-0.618385	-0.970051
H	8.77859	-0.235783	-0.493001		H	-8.07644	-1.30052	-2.44221
H	6.53571	-0.637164	0.917777		H	-5.46895	-1.76682	-2.06369
C	4.34996	-0.36545	2.43552		C	-2.84433	-2.65777	-4.22161
C	5.7961	-0.312958	4.34674		C	-2.75228	-1.72553	-2.01464
H	5.35722	-4.20009	3.32171		H	-2.2603	-4.96966	-2.7022
H	4.03645	-3.11495	2.94411		H	-3.4197	-5.70867	-1.62837
H	4.88737	-2.98348	4.47994		H	-2.46617	-4.3522	-1.06576
H	-3.90653	3.50701	3.51961		H	5.0178	3.9997	-1.77093
H	-5.19048	3.93429	2.45314		H	5.2172	3.35675	-0.17289
H	-8.03745	-0.298812	-2.03239		H	8.25998	-3.36056	-1.99715
H	-5.52553	-2.83217	-4.41217		H	7.07733	-4.44791	1.99142
H	-3.22289	-0.594862	-0.289395		H	3.57903	-2.03688	0.876011
H	-3.7039	-4.63829	2.521		H	3.97083	1.48864	4.34491
H	-2.0257	-2.94098	3.12335		H	2.20254	1.64507	2.65408
H	3.47229	1.51397	-0.355504		H	-3.58281	1.25935	-0.46844
H	-0.568674	2.45064	-1.19886		H	-0.55	3.11709	1.82289
H	-4.56034	3.73016	-0.194737		H	3.72482	3.91464	1.51501
H	-0.061693	5.15591	1.58319		H	0.345249	5.17767	-2.0058
H	-1.84675	4.37131	3.17352		H	2.61389	4.29895	-2.69326
H	5.03074	3.06613	-2.72763		H	-6.11374	3.30796	-0.2365
H	6.57101	1.15866	-3.06825		H	-7.68466	1.40958	-0.002464
H	7.45061	1.13222	1.168		H	-5.94839	-0.441135	-3.50673
H	5.88043	3.01184	1.50207		H	-4.36234	1.44428	-3.71149
H	3.09492	-5.49002	-1.19703		H	-4.40725	-4.61723	3.5627
H	4.3018	-4.40716	-0.575986		H	-4.90511	-4.1539	1.96362
H	2.13271	-2.40261	1.17144		H	-1.9026	-2.76212	1.03432
H	1.50139	6.44907	-0.85128		H	-3.14889	5.48752	-2.14414
H	-3.3872	-3.56398	-1.69198		H	8.45012	-5.72951	0.625636
H	-7.38968	-1.69813	-5.21711		H	6.38538	-1.14983	4.30693
H	-5.91296	-4.28176	-0.249739		H	5.87808	-0.672368	0.363078
H	3.53557	-0.824169	2.99827		H	-4.59737	-4.29844	-3.26076
H	4.21542	0.715876	2.49384		H	-2.60069	-1.6856	-4.65318
H	4.22632	-0.636847	1.3885		H	-1.90844	-3.20448	-4.09876
H	6.78494	-0.5484	4.74336		H	-3.45044	-3.18797	-4.9578
H	5.67425	0.768791	4.42249		H	-1.80376	-2.21829	-1.79563
H	5.05274	-0.771894	5.00001		H	-3.26735	-1.55996	-1.06995
H	6.97969	-2.35263	3.28407		H	-2.51996	-0.739925	-2.42169
E	-4057.31				E	-4057.3

## Sheet: Supplementary Figure 30
Compound 11					Compound 12
C	1.35047	0.641371	0.797514		C	-2.83245	0.848407	-0.219916
C	2.60048	1.25095	0.842981		C	-1.43951	0.912572	-0.24641
C	3.68146	0.708039	0.152105		C	-0.668534	-0.221554	0.061075
C	3.50635	-0.456985	-0.590919		C	-1.33485	-1.41256	0.36853
C	2.26032	-1.07246	-0.65248		C	-2.72189	-1.48282	0.395791
C	1.18841	-0.519143	0.04189		C	-3.46854	-0.342089	0.104492
C	-1.35024	0.641576	-0.797129		C	0.815973	-0.166858	0.046354
C	-1.18845	-0.519128	-0.041736		C	1.55498	-1.13838	-0.640011
O	-3.3e-05	-1.21055	0.000232		C	2.94509	-1.10497	-0.64119
C	-2.60022	1.25118	-0.842821		C	3.62328	-0.094127	0.037236
C	-3.68142	0.708169	-0.152363		C	2.90182	0.878254	0.723624
C	-3.50655	-0.456995	0.590487		C	1.50968	0.841658	0.731153
C	-2.26057	-1.07254	0.652233		O	-0.886005	2.10616	-0.594177
H	0.506227	1.05475	1.33974		H	1.02555	-1.91535	-1.18449
H	2.729	2.15449	1.43101		H	3.5015	-1.86555	-1.18038
H	4.65329	1.18857	0.194417		H	4.70833	-0.066724	0.032209
H	2.09761	-1.97867	-1.22598		H	0.950467	1.58196	1.29854
H	4.34248	-0.889368	-1.13167		H	3.42192	1.66206	1.26569
H	-2.72854	2.15487	-1.43068		H	-0.738427	-2.28765	0.612985
H	-4.65322	1.18876	-0.194836		H	-3.21567	-2.41485	0.649113
H	-4.34284	-0.889459	1.13094		H	-4.55335	-0.380016	0.12452
H	-2.09805	-1.97886	1.22561		H	-3.3911	1.74448	-0.46833
H	-0.505828	1.05507	-1.339		H	0.068525	1.98715	-0.720815
0 imaginary frequencies					0 imaginary frequencies
E	-538.281				E	-538.293
G	-538.131				G	-538.141

## Sheet: Figure 7 (Supp Fig 45)
	Control (no Oxy)		OxyA no1		OxyA no2		OxyC no1		OxyC no2		OxyA + OxyC		OxyBtei no1		OxyBtei no2		OxyC + OxyBtei no1		OxyC + OxyBtei no2		OxyA + OxyBtei
Time [min]	linear	mono	linear	mono	linear	mono	linear	mono	linear	mono	linear	mono	linear	mono	linear	mono	linear	mono	linear	mono	linear	mono
0	0	116	127	119	568	376	0	518	121	406	521	0	0	604	407	394	405	650	364	120	446	493
0.017	367	246	0	308	0	341	0	572	542	537	525	0	353	414	350	423	129	500	618	309	404	342
0.033	400	114	0	122	123	374	387	0	398	129	0	393	125	514	479	0	122	399	572	401	117	372
0.05	458	0	462	120	125	129	779	132	370	431	589	118	576	128	0	129	462	422	344	129	479	430
0.067	492	313	397	123	120	128	138	130	461	375	619	127	973	125	0	0	501	586	491	117	477	372
0.083	309	121	372	496	125	505	675	131	551	590	488	367	127	823	761	380	0	406	111	120	115	521
0.1	368	572	124	123	503	0	614	658	369	522	548	0	130	400	0	690	124	372	494	346	118	392
0.117	486	127	120	0	316	0	358	127	244	0	557	136	540	391	606	508	126	400	526	496	300	361
0.133	309	416	119	549	373	121	808	122	466	404	439	397	671	658	385	443	375	124	434	375	0	114
0.15	427	562	124	122	370	507	133	0	0	122	400	0	606	589	380	382	127	921	124	530	427	0
0.167	0	340	0	128	123	132	614	677	122	118	131	130	385	383	379	373	381	0	0	440	629	128
0.183	397	122	338	805	630	508	546	523	362	630	799	589	664	130	0	120	259	0	0	441	352	338
0.2	405	124	0	121	545	416	455	701	123	0	125	350	349	125	443	349	352	658	395	692	117	367
0.217	632	122	0	121	511	415	453	550	237	436	0	743	678	391	805	447	278	379	125	642	368	116
0.233	404	766	0	736	441	347	424	607	370	0	0	128	122	131	375	346	125	379	0	548	393	121
0.25	118	408	120	122	328	317	0	256	413	0	456	135	0	449	404	523	712	619	124	489	367	122
0.267	121	504	128	480	494	126	1053	128	249	467	492	849	124	381	347	124	0	439	608	481	400	115
0.283	121	0	129	423	501	758	0	130	0	126	387	719	0	380	411	0	423	568	122	446	400	632
0.3	561	406	123	479	127	598	418	673	117	430	133	127	127	0	123	357	454	0	116	0	118	0
0.317	436	0	0	124	126	415	453	327	429	800	633	122	130	0	0	126	126	0	366	116	117	361
0.333	123	0	122	433	381	0	358	127	331	441	359	132	352	537	443	0	127	283	127	113	510	123
0.35	120	622	300	530	744	434	385	810	365	436	563	290	385	415	348	0	1040	466	491	540	395	0
0.367	400	123	301	308	290	0	448	639	470	404	427	0	123	125	0	602	129	122	308	546	127	120
0.383	120	376	247	587	575	0	914	122	127	521	0	0	127	128	128	0	0	248	646	600	121	0
0.4	0	436	503	346	667	549	643	354	489	407	132	128	934	471	244	347	338	120	332	0	373	700
0.417	455	412	616	578	118	290	353	127	0	0	432	0	317	0	384	693	345	117	390	0	401	706
0.433	486	696	378	418	124	676	0	132	121	0	0	127	669	505	290	412	382	120	0	582	400	618
0.45	427	129	0	235	511	130	605	139	371	347	0	250	418	476	603	379	400	0	576	463	620	396
0.467	131	487	628	606	124	704	296	534	379	407	424	0	0	129	0	377	343	343	123	404	340	394
0.483	130	483	609	122	436	547	861	417	0	688	462	0	424	326	410	0	433	117	116	122	120	522
0.5	368	392	683	425	124	445	422	422	0	403	615	322	0	0	0	128	439	409	295	487	421	438
0.517	567	464	0	117	601	566	127	392	334	121	128	688	130	127	0		446	266	0	124	367	309
0.533	430	114	124	116	135	571	133	0	117	307	320	993	344	0	0	434	390	757	458	0	131	122
0.55	0	129	124	120	408	739	132	137	117	312	414	0	0	128	592	123	584	589	393	445	120	0
0.567	305	0	123	129	124	320	131	140	460	560	480	393	620	0	474	564	397	444	0	116	345	0
0.583	514	558	382	785	126	0	387	0	0	376	385	611	128	0	130	122	118	570	116	118	356	0
0.6	123	122	605	288	639	291	0	396	434	407	450	324	0	0	413	826	130	485	0	124	421	0
0.617	120	0	0	0	664	452	0	428	407	405	0	444	0	123	419	380	404	485	115	969	569	828
0.633	398	372	339	0	122	129	0	422	0	401	127	292	129	400	0	339	382	131	280	402	367	0
0.65	559	0	121	0	357	133	752	352	0	121	0	122	136	122	418	121	0	120	124	0	395	0
0.667	707	568	464	616	576	487	583	965	0	280	131	0	381	0	317	432	124	129	125	118	0	237
0.683	566	122	122	367	119	414	709	124	117	0	674	763	385	0	128	118	122	609	608	121	0	395
0.7	620	116	120	429	444	610	128	394	379	118	585	413	637	415	0	125	389	0	222	118	466	403
0.717	651	118	124	118	0	585	421	818	379	336	646	125	633	129	469	0	0	126	474	0	433	347
0.733	358	0	122	402	569	556	621	610	557	519	0	133	505	550	534	119	516	318	367	0	550	122
0.75	123	544	541	403	640	516	0	127	604	641	898	458	0	580	412	0	668	538	430	397	555	125
0.767	282	115	547	662	552	644	462	123	341	647	498	0	507	671	386	621	407	0	399	420	712	525
0.783	0	454	551	628	907	483	395	435	393	0	491	393	420	0	359	1011	122	0	0	122	479	466
0.8	440	466	398	720	878	0	388	0	124	123	120	617	640	0	568	559	120	767	0	245	373	119
0.817	494	641	333	316	414	0	127	126	345	121	350	778	0	735	243	902	122	540	495	491	625	636
0.833	491	0	499	650	0	682	124	132	613	492	409	0	592	385	121	122	384	0	525	558	597	484
0.85	366	369	461	324	132	129	411	459	610	464	288	0	628	382	536	414	120	0	554	560	518	423
0.867	497	364	392	443	290	0	125	0	373	339	128	0	564	350	474	667	128	119	760	409	0	122
0.883	500	369	121	437	722	450	711	824	486	122	0	127	438	390	383	441	481	333	360	529	127	120
0.9	292	0	0	212	124	643	122	399	346	476	123	390	560	576	408	475	0	433	309	315	298	120
0.917	558	118	0	399	384	0	455	427	399	533	606	322	656	531	131	569	543	0	123	350	637	117
0.933	404	373	377	0	606	0	0	425	123	0	0	0	128	671	602	632	495	122	126	359	0	123
0.95	463	378	617	122	578	0	396	270	0	126	127	488	130	575	703	285	349	377	0	117	0	123
0.967	372	647	120	373	596	127	501	516	0	123	384	465	456	476	533	0	121	0	119	317	662	342
0.983	491	466	0	429	0	128	592	380	400	126	133	135	583	596	433	339	312	0	641	427	753	339
1	366	0	132	613	568	126	126	683	494	470	455	421	0	408	120	0	306	0	0	113	370	0
1.017	120	282	372	116	490	122	717	745	113	131	420	398	643	492	663	116	309	122	549	332	421	622
1.033	0	771	318	113	570	120	477	395	122	271	613	396	421	627	115	0	0	127	341	0	224	454
1.05	124	118	123	548	125	129	121	0	125	527	415	640	0	509	377	409	121	344	648	120	515	115
1.067	122	305	0	581	0	131	0	0	123	523	488	0	618	126	344	588	379	0	590	769	396	362
1.083	118	338	122	387	0	538	0	873	398	379	842	133	613	128	430	922	443	0	0	0	118	555
1.1	528	776	396	592	420	573	125	663	120	443	386	890	391	130	0	474	438	0	306	406	118	343
1.117	129	313	385	0	573	426	129	129	490	0	386	689	0	760	499	791	0	567	497	588	482	0
1.133	750	126	124	458	382	675	121	0	486	861	0	126	383	610	527	419	472	129	120	457	126	0
1.15	559	558	123	324	385	0	0	648	519	615	0	555	127	677	470	354	431	0	446	451	338	0
1.167	430	582	860	592	0	125	0	122	559	124	0	133	130	689	438	381	126	130	0	308	760	510
1.183	379	373	309	495	708	415	0	412	535	0	687	132	712	473	342	352	0	125	0	344	579	0
1.2	318	450	122	119	129	124	0	130	528	0	131	577	0	128	118	390	0	126	0	404	0	0
1.217	580	0	335	116	454	0	258	425	0	517	0	484	0	167	117	0	470	129	455	471	554	0
1.233	0	122	456	115	423	0	402	364	405	400	451	796	309	147	574	0	447	511	305	619	0	365
1.25	406	532	333	426	0	122	826	616	568	743	552	658	452	128	542	445	0	122	333	379	365	335
1.267	379	406	352	0	845	627	128	0	402	0	0	418	343	391	414	0	127	0	594	124	0	563
1.283	120	122	648	358	0	125	0	134	121	0	0	420	0	544	414	0	505	603	472	127	689	331
1.3	122	337	415	490	611	549	383	361	584	373	385	425	0	503	328	0	392	593	122	808	354	861
1.317	0	124	628	648	128	488	485	131	337	553	389	523	608	350	355	628	616	615	401	521	110	502
1.333	124	124	0	670	559	513	392	485	0	119	457	677	131	128	586	0	387	410	343	693	768	656
1.35	123	125	122	430	0	126	139	394	630	342	583	124	0	0	358	0	577	500	569	0	572	513
1.367	123	124	305	477	556	126	139	130	523	343	525	355	631	790	447	542	396	504	111	0	671	513
1.383	125	0	127	366	0	453	0	128	486	375	337	0	599	832	344	309	682	129	280	679	115	580
1.4	657	119	618	308	0	254	423	126	362	672	531	125	627	791	528	0	0	124	461	702	628	125
1.417	0	614	0	130	0	451	584	483	314	0	134	132	128	128	631	562	121	772	401	124	556	126
1.433	342	604	394	0	480	638	715	572	225	130	125	485	355	0	453	519	126	119	368	442	388	605
1.45	527	539	457	0	319	579	0	0	250	379	0	125	572	124	524	128	0	121	116	124	120	119
1.467	0	544	116	521	414	554	132	520	249	374	395	422	0	118	391	319	444	343	117	364	0	120
1.483	503	379	401	394	638	129	399	0	123	0	130	426	746	0	486	575	131	342	436	366	518	642
1.5	378	273	124	367	134	127	133	134	116	340	427	0	417	119	768	511	413	0	471	342	0	394
1.517	404	0	117	455	888	131	130	0	125	122	0	135	482	773	416	413	0	267	523	118	122	119
1.533	610	650	443	114	886	126	412	421	724	452	131	627	387	565	699	315	340	0	555	128	127	446
1.55	0	616	0	433	454	414	444	0	610	332	1014	404	475	620	749	354	309	621	249	652	329	308
1.567	338	120	648	339	124	134	607	346	0	347	454	706	220	378	601	384	347	0	120	545	117	302
1.583	0	113	123	118	424	0	504	389	0	246	813	130	309	122	420	0	0	127	0	499	499	0
1.6	0	325	126	489	132	129	0	844	537	0	590	425	323	759	478	293	128	615	580	536	620	553
1.617	125	125	341	118	606	124	127	129	555	112	842	386	119	409	580	700	742	439	0	0	0	419
1.633	314	526	360	570	125	342	357	0	553	123	713	385	124	119	0	318	1003	124	367	115	120	413
1.65	616	339	118	0	126	0	424	0	866	318	0	553	125	238	920	321	561	477	111	761	232	879
1.667	124	341	425	0	428	130	0	0	446	755	0	619	127	359	711	382	0	128	121	331	489	571
1.683	119	401	588	344	656	128	0	0	579	0	657	746	735	798	0	639	457	118	0	394	125	122
1.7	115	345	120	254	589	133	520	381	383	0	0	611	597	605	663	0	403	134	398	634	115	609
1.717	235	0	117	412	134	416	613	125	0	116	449	0	570	0	572	118	361	860	611	556	121	356
1.733	309	0	0	656	0	407	133	393	0	123	387	394	123	418	512	351	542	448	114	0	391	416
1.75	125	435	339	535	607	126	126	592	906	582	447	396	282	0	316	357	129	246	409	593	510	424
1.767	595	586	343	120	383	0	127	131	371	337	453	0	0	128	0	447	0	240	524	573	486	426
1.783	551	431	372	0	382	0	518	463	403	393	520	357	0	124	0	418	0	438	0	395	364	121
1.8	607	514	124	608	419	397	364	0	412	449	574	0	121	129	0	511	381	126	378	121	340	393
1.817	642	511	127	641	130	658	458	0	444	116	376	0	381	415	125	547	413	407	116	345	126	119
1.833	0	399	499	431	134	627	558	330	468	109	117	561	128	0	245	0	123	120	112	429	0	366
1.85	0	783	654	501	357	0	425	0	408	0	0	391	131	350	564	136	0	412	365	366	430	112
1.867	126	548	459	0	0	360	394	132	0	337	0	129	131	120	583	543	636	480	371	0	537	281
1.883	510	442	237	0	451	127	128	430	410	366	581	0	0	408	807	124	518	598	375	116	568	364
1.9	125	121	122	121	446	425	384	0	463	129	578	420	0	381	605	578	316	127	121	558	114	551
1.917	122	548	122	0	711	433	355	128	430	469	582	131	0	123	386	124	670	123	123	119	115	646
1.933	124	363	339	0	414	135	142	0	380	126	423	0	129	122	131	121	636	312	126	123	341	368
1.95	450	459	433	0	556	665	403	0	382	124	130	131	476	0	124	377	529	354	332	120	651	846
1.967	403	383	0	891	329	722	0	0	0	122	0	422	0	127	419	355	402	381	395	640	653	0
1.983	407	457	370	461	359	682	354	610	440	317	128	580	0	311	694	128	560	0	0	455	493	0
2	557	400	574	116	0	320	131	130	399	597	395	373	126	125	0	413	126	127	0	407	495	336
2.017	686	395	370	613	625	131	0	483	0	645	392	627	536	416	356	0	348	0	0	380	127	122
2.033	401	439	777	549	696	223	0	418	0	520	316	518	377	600	750	353	0	129	439	378	400	533
2.05	479	340	614	0	129	392	0	706	346	0	129	431	379	384	641	609	127	129	435	405	584	120
2.067	301	0	427	0	424	285	744	486	504	370	741	457	411	794	123	0	123	399	0	119	438	0
2.083	528	338	1118	118	0	131	0	0	440	0	762	641	407	637	539	635	127	122	0	236	429	430
2.1	462	0	545	126	819	136	853	588	704	122	384	416	0	563	416	121	401	0	0	378	390	544
2.117	128	411	372	120	444	350	136	125	365	468	129	451	0	134	547	632	117	0	393	0	354	364
2.133	112	436	594	127	124	381	516	0	0	627	132	126	127	400	0	358	340	0	363	803	440	450
2.15	0	341	538	365	127	132	621	454	0	126	428	0	0	126	494	415	342	370	491	433	515	355
2.167	512	310	435	337	137	665	425	0	0	373	557	129	0	406	501	0	555	118	0	428	120	117
2.183	0	0	363	118	251	125	635	132	651	558	426	0	567	441	0	0	566	122	319	425	361	0
2.2	119	504	400	249	717	677	454	0	614	126	417	0	566	500	355	378	124	279	318	0	505	0
2.217	122	493	119	707	423	132	128	414	650	621	675	0	569	318	426	429	346	0	370	0	296	398
2.233	120	551	121	494	381	131	418	127	588	120	0	129	0	122	454	335	122	0	757	0	534	461
2.25	369	371	124	428	312	617	324	515	0	121	713	671	352	131	125	122	121	0	362	366	579	596
2.267	422	516	135	119	124	427	358	358	322	314	653	451	374	131	418	671	117	375	476	448	331	365
2.283	371	405	345	118	294	0	0	620	122	655	597	453	120	583	385	410	124	127	405	451	312	118
2.3	0	355	558	122	319	508	125	611	506	313	679	419	645	487	0	130	603	349	648	365	463	0
2.317	0	351	316	121	290	923	550	413	350	0	631	264	261	561	124	565	636	315	743	118	118	0
2.333	427	376	643	364	449	371	912	283	0	307	329	0	475	701	403	350	441	351	641	124	114	522
2.35	133	0	399	0	123	0	324	0	341	0	337	819	382	0	119	436	545	122	0	310	0	345
2.367	313	119	455	333	376	0	386	640	318	0	396	690	0	401	118	124	324	0	395	573	380	0
2.383	618	393	116	122	127	129	352	647	333	0	425	551	654	128	381	353	445	470	460	366	541	117
2.4	523	118	564	402	128	133	0	128	123	638	417	0	119	483	469	351	480	410	0	394	406	726
2.417	353	122	127	121	898	0	776	579	406	346	447	0	663	643	765	443	423	346	0	430	399	688
2.433	124	126	768	365	124	414	736	454	348	410	450	678	505	964	446	351	0	344	0	429	0	314
2.45	122	0	466	0	352	0	0	545	690	0	0	0	123	565	442	0	0	345	308	456	361	311
2.467	126	127	656	524	0	129	624	384	0	129	464	0	120	0	127	324	740	415	117	118	0	491
2.483	128	557	656	526	687	129	424	0	127	124	427	687	125	244	115	512	0	291	457	305	443	368
2.5	376	0	120	309	326	0	132	582	537	0	583	617	0	122	567	454	120	0	493	338	351	399
2.517	119	382	331	648	419	354	425	131	632	0	129	130	0	128	678	585	621	0	0	774	309	401
2.533	0	314	363	376	390	483	490	0	758	505	410	420	348	0	0	586	623	289	737	432	368	342
2.55	473	597	116	120	807	380	684	126	0	624	406	0	126	984	0	130	380	419	554	405	523	661
2.567	489	123	361	332	126	127	131	392	378	370	681	0	628	418	0	125	550	858	282	492	453	558
2.583	964	122	369	509	0	375	813	397	394	429	853	133	440	0	363	0	0	131	330	125	120	124
2.6	310	405	377	249	555	595	642	129	302	654	973	640	0	694	392	378	0	123	504	129	398	124
2.617	130	0	377	367	126	411	389	130	120	409	580	124	122	130	635	125	0	349	0	0	0	520
2.633	299	582	494	615	381	318	0	137	0	428	465	616	314	412	391	378	128	119	120	342	121	331
2.65	0	588	400	406	321	480	684	134	0	307	624	432	791	352	383	353	640	618	325	276	0	598
2.667	427	0	395	783	128	128	767	355	398	124	452	0	376	0	351	0	129	0	303	0	121	533
2.683	430	120	119	470	129	467	594	384	127	120	382	0	406	0	660	127	380	0	0	765	346	0
2.7	409	246	118	402	351	0	596	0	124	124	131	0	471	0	0	127	502	0	372	679	130	125
2.717	589	324	118	130	125	0	647	556	0	0	128	353	342	120	582	356	354	0	559	460	125	0
2.733	402	0	512	457	127	133	651	519	0	699	0	383	344	0	415	0	418	611	0	439	129	415
2.75	526	623	395	0	605	315	0	0	472	557	449	0	124	125	123	445	381	0	396	408	383	369
2.767	397	713	0	122	0	132	127	0	565	596	127	119	0	566	122	796	379	760	0	342	277	0
2.783	395	708	350	0	396	0	131	0	377	599	476	354	125	410	125	128	381	126	0	486	400	371
2.8	125	366	405	368	478	796	129	130	0	0	122	516	124	0	0	609	309	638	122	121	854	127
2.817	0	344	476	333	761	623	128	126	517	405	120	0	124	538	776	414	119	250	119	408	0	393
2.833	123	743	112	117	414	130	131	125	0	649	450	296	348	350	0	413	123	408	124	0	0	300
2.85	365	0	123	115	417	132	870	682	0	122	682	126	475	0	350	462	355	0	306	0	0	0
2.867	341	110	581	124	128	718	650	711	0	122	0	131	415	450	321	496	381	0	0	377	398	339
2.883	739	511	582	0	346	425	325	129	372	739	902	135	253	118	386	466	372	0	0	622	0	128
2.9	465	366	343	127	412	0	131	128	0	377	450	125	354	413	568	405	342	0	118	429	0	124
2.917	123	428	534	123	611	125	0	0	121	126	130	125	0	126	571	380	402	0	120	117	550	122
2.933	304	614	487	384	0	127	556	418	119	124	0	119	570	629	126	383	123	406	123	0	647	119
2.95	397	341	0	531	0	619	561	361	529	0	131	380	381	0	391	416	586	498	0	115	307	396
2.967	115	127	0	367	638	322	664	486	0	597	0	580	0	121	632	481	287	0	0	398	117	369
2.983	391	528	0	124	0	126	0	126	119	120	381	649	413	122	626	477	280	410	368	431	117	343
3	670	356	426	471	0	388	0	129	114	120	123	426	558	118	381	477	0	121	115	454	115	338
3.017	0	406	422	689	133	546	128	476	116	552	129	583	371	626	381	573	0	127	0	454	120	723
3.033	115	0	120	124	123	353	394	376	301	741	0	711	433	567	667	632	554	383	399	0	115	0
3.05	358	370	0	644	375	389	361	958	336	375	0	131	313	510	411	0	115	493	484	0	122	0
3.067	575	0	374	309	120	129	383	485	423	0	603	418	284	450	351	124	124	314	511	369	123	337
3.083	704	381	402	456	432	124	129	353	124	117	379	128	456	127	0	406	125	662	124	340	0	484
3.1	374	121	250	571	0	128	128	0	402	117	129	128	131	118	380	0	344	127	126	124	754	850
3.117	308	123	545	627	0	126	450	0	0	113	130	132	126	122	391	0	125	634	837	517	363	401
3.133	123	125	645	525	376	378	414	0	0	553	132	130	700	0	354	123	604	0	403	393	122	0
3.15	545	0	386	461	748	600	124	517	0	126	128	124	0	801	413	415	570	386	339	458	231	0
3.167	367	0	119	124	118	490	283	641	0	121	129	121	412	0	321	121	375	610	317	124	393	370
3.183	366	0	123	120	435	0	545	615	318	602	127	374	564	120	596	472	381	546	463	122	455	797
3.2	120	0	618	118	535	0	423	400	657	571	0	0	420	815	243	0	127	653	129	122	397	370
3.217	0	119	310	0	124	0	327	134	558	559	428	730	554	673	379	0	352	846	0	129	511	501
3.233	569	403	214	0	439	0	133	128	473	812	394	509	559	126	0	126	444	416	0	124	0	412
3.25	459	452	316	121	417	388	135	131	317	0	383	0	393	826	510	381	444	540	346	412	0	460
3.267	580	116	248	490	629	571	126	128	592	127	0	0	823	420	0	355	470	358	433	931	732	463
3.283	582	303	873	487	349	504	118	127	124	0	0	551	817	129	0	128	346	122	313	369	417	395
3.3	0	122	607	609	315	120	0	0	441	0	385	662	412	479	572	510	128	123	331	634	116	580
3.317	409	591	454	377	891	504	389	611	575	369	442	0	128	446	411	0	315	120	0	481	310	301
3.333	553	307	0	122	132	341	0	395	442	0	454	326	406	358	539	413	130	122	0	314	456	0
3.35	599	642	395	0	125	0	125	333	378	0	706	394	0	633	470	0	382	401	240	462	427	424
3.367	397	530	0	124	528	0	121	331	0	126	637	580	0	380	540	352	130	0	129	118	122	361
3.383	0	128	312	825	498	0	313	0	0	673	385	381	625	0	0	124	353	0	615	122	112	306
3.4	0	129	126	124	0	0	383	0	129	255	969	118	495	441	930	559	391	381	468	684	463	130
3.417	125	535	405	585	508	568	385	731	590	374	813	408	127	121	375	117	590	481	610	661	424	365
3.433	124	591	369	443	544	505	414	713	118	512	678	128	119	349	403	292	403	424	365	0	458	0
3.45	273	399	118	123	124	242	257	593	689	516	553	367	780	644	0	0	403	383	394	0	709	436
3.467	0	128	263	123	0	130	680	563	728	559	357	687	125	570	316	506	343	377	390	340	118	402
3.483	432	377	318	120	0	389	0	587	124	124	481	0	125	351	120	376	554	536	396	427	0	375
3.5	602	123	482	540	126	489	129	781	561	132	419	488	0	533	312	604	383	123	398	457	0	318
3.517	400	123	0	606	508	486	453	357	754	124	124	423	120	348	438	0	416	118	374	402	0	670
3.533	123	123	398	0	119	134	0	358	131	124	126	636	120	659	474	114	588	343	459	487	316	0
3.55	0	124	547	310	124	133	682	596	122	123	624	446	381	0	601	0	469	443	486	580	342	0
3.567	348	0	124	129	135	716	386	0	0	126	442	0	415	420	0	132	128	0	125	122	550	313
3.583	116	0	126	244	255	744	0	0	283	366	349	0	384	475	0	386	128	670	124	0	123	237
3.6	228	400	0	454	613	485	492	330	463	0	310	353	607	410	0	354	439	288	544	126	121	120
3.617	119	0	124	417	121	397	134	0	343	496	317	348	387	538	347	555	432	545	402	610	123	128
3.633	118	126	432	0	124	0	488	0	412	126	449	388	410	123	412	315	123	552	0	438	122	129
3.65	362	0	449	123	124	0	332	352	490	114	0	0	351	127	483	385	0	438	112	430	0	244
3.667	369	705	401	653	671	380	399	296	370	119	128	650	0	123	447	0	528	0	116	491	128	516
3.683	120	118	0	0	656	707	0	578	127	119	0	421	0	119	351	0	0	296	276	623	346	372
3.7	116	365	118	332	524	697	0	130	0	121	118	444	391	373	322	0	375	381	737	446	124	739
3.717	117	112	118	126	527	734	427	0	779	497	0	127	383	379	115	0	373	126	471	0	0	117
3.733	0	489	119	430	129	358	590	117	569	377	384	387	316	350	130	0	0	122	314	365	381	546
3.75	611	646	0	123	378	354	0	321	0	132	129	640	341	379	542	599	124	362	0	122	118	120
3.767	117	303	696	305	439	320	349	0	120	350	803	520	440	119	502	542	349	428	466	515	0	122
3.783	111	120	375	0	793	126	125	0	0	372	124	422	128	126	532	630	356	122	401	601	0	0
3.8	120	392	125	376	392	122	124	0	0	123	0	132	675	350	0	812	432	0	433	492	373	431
3.817	119	0	116	445	671	122	126	348	380	126	382	361	0	480	648	412	130	536	468	439	311	457
3.833	120	130	551	374	131	124	130	480	342	533	127	134	442	384	563	409	539	376	380	0	0	0
3.85	384	0	408	0	383	0	130	415	0	126	349	0	411	611	605	560	120	525	410	400	115	836
3.867	449	0	461	130	404	119	395	420	119	269	129	124	0	0	482	125	377	377	683	123	370	0
3.883	306	309	347	397	133	114	423	419	117	333	0	122	355	0	500	347	401	385	0	124	653	125
3.9	0	367	122	671	407	125	449	610	370	312	0	417	128	390	123	130	122	448	619	0	622	705
3.917	123	620	118	120	0	0	123	388	337	558	0	0	127	859	123	0	122	0	489	340	505	648
3.933	459	428	118	116	633	333	518	573	454	397	417	119	128	956	120	375	119	0	636	370	618	542
3.95	453	118	118	505	421	802	605	515	647	118	126	124	0	605	0	349	122	0	0	416	271	423
3.967	362	124	110	484	570	413	484	424	713	0	363	352	381	0	0	444	381	131	124	117	125	514
3.983	129	121	369	0	120	346	811	430	562	120	657	617	0	0	417	0	0	290	125	118	119	396
4	591	493	428	0	119	0	771	365	715	651	393	0	0	388	600	119	129	117	374	392	554	575
4.017	525	454	402	376	443	254	0	422	571	527	545	390	126	671	415	472	130	375	120	0	126	474
4.033	122	377	124	397	124	0	423	589	377	469	572	128	495	819	570	476	126	561	0	335	434	543
4.05	128	391	306	336	121	352	295	130	588	557	385	0	123	474	0	123	126	350	0	392	776	401
4.067	123	236	368	339	375	123	356	729	786	288	422	642	0	502	421	765	0	350	0	365	682	729
4.083	370	120	689	396	618	381	782	733	691	130	641	556	882	386	327	480	0	555	0	467	679	129
4.1	461	402	720	454	549	762	598	819	311	0	480	0	468	357	352	453	378	427	128	122	0	454
4.117	0	309	559	429	417	386	388	422	0	0	0	0	314	0	436	637	402	304	363	0	553	508
4.133	0	285	0	366	417	738	333	134	123	344	586	0	632	122	0	348	129	609	115	0	0	574
4.15	498	129	627	332	132	382	126	0	128	726	0	128	386	378	127	551	137	126	334	375	113	311
4.167	127	366	683	121	0	127	492	135	472	697	0	563	414	421	637	532	130	519	0	461	117	496
4.183	126	599	122	548	544	391	318	0	375	123	808	348	510	641	716	628	439	409	0	338	116	0
4.2	403	392	441	0	703	421	752	690	130	122	832	123	484	959	350	410	0	329	603	390	116	124
4.217	609	119	574	909	124	512	529	813	382	343	0	511	513	648	380	356	122	292	387	0	362	389
4.233	113	0	283	116	126	420	129	128	124	582	640	541	576	710	262	356	513	0	473	834	121	473
4.25	334	0	111	760	387	387	127	388	0	117	477	665	126	124	319	412	549	0	235	129	125	542
4.267	452	833	428	372	0	122	357	391	120	620	450	798	318	0	569	124	627	127	357	339	122	0
4.283	487	582	563	589	408	0	582	537	552	426	130	130	121	444	597	115	133	127	482	397	693	607
4.3	540	496	613	522	132	0	131	537	781	365	0	128	625	133	355	112	575	594	0	124	125	124
4.317	401	414	0	460	130	626	579	361	756	297	133	126	307	0	474	124	118	553	219	0	120	396
4.333	0	494	308	0	128	442	129	371	464	367	510	682	122	124	476	379	0	119	0	347	450	457
4.35	116	123	0	754	124	126	650	625	374	0	311	489	123	122	381	372	0	648	0	406	611	612
4.367	119	482	126	711	126	0	673	426	590	0	480	391	312	124	507	306	0	607	453	312	0	313
4.383	0	311	471	131	126	411	516	125	561	608	460	396	124	0	643	128	593	129	396	375	0	0
4.4	119	378	611	402	662	0	782	131	586	0	126	462	123	0	127	127	592	536	373	127	337	0
4.417	524	378	433	0	127	0	665	585	522	744	428	392	128	0	122	125	541	116	430	0	428	698
4.433	492	627	0	438	380	565	330	455	0	127	460	0	600	641	125	126	122	0	0	0	485	563
4.45	637	780	0	125	447	664	428	0	127	392	128	0	129	0	437	380	115	0	248	0	421	0
4.467	131	374	532	0	391	791	430	0	411	529	321	0	404	614	620	657	118	495	310	0	126	124
4.483	0	463	117	122	610	575	133	0	345	0	123	127	439	388	436	441	0	126	0	124	0	129
4.5	120	486	124	0	320	706	0	0	135	125	0	614	717	353	533	440	0	133	113	389	666	123
4.517	0	120	118	245	665	555	359	556	0	132	786	575	312	379	311	565	509	445	635	246	475	454
4.533	997	119	123	116	347	0	388	403	454	596	129	381	345	411	131	564	602	347	115	532	410	577
4.55	122	491	381	124	0	134	495	658	480	0	957	126	0	635	379	659	445	353	0	633	375	118
4.567	546	0	456	437	130	413	632	498	122	0	674	0	532	421	116	0	412	288	0	553	763	461
4.583	469	637	455	626	0	413	623	695	276	473	0	0	698	637	347	431	134	447	0	560	645	120
4.6	279	377	0	128	476	443	383	855	652	433	121	491	835	630	496	493	0	120	121	492	0	121
4.617	518	124	810	123	133	382	420	0	130	399	506	549	843	573	675	532	543	128	401	825	433	0
4.633	363	119	688	0	576	636	524	960	443	543	571	488	124	322	122	0	562	125	370	337	486	657
4.65	473	126	666	531	613	129	127	0	597	430	123	0	507	357	350	473	413	417	371	120	117	411
4.667	367	397	123	338	654	126	294	0	793	588	612	120	622	0	374	433	577	0	901	116	545	0
4.683	757	556	425	134	391	0	130	124	732	435	130	284	591	404	546	493	0	351	283	434	112	313
4.7	710	0	115	131	424	0	481	0	736	467	128	447	0	121	379	382	0	129	375	0	114	640
4.717	584	0	597	563	959	130	125	395	0	115	486	328	620	584	353	0	132	128	400	736	132	123
4.733	639	123	598	127	608	125	423	0	374	435	424	0	416	413	122	117	124	131	130	113	216	119
4.75	552	287	0	554	0	248	121	803	0	131	424	122	408	638	120	0	0	249	124	109	703	368
4.767	306	594	0	124	126	133	386	498	122	640	558	606	115	387	124	0	521	384	464	121	0	0
4.783	366	643	426	526	129	383	125	294	383	603	0	381	123	124	601	353	610	354	0	329	369	0
4.8	0	0	554	125	0	130	133	126	126	559	518	446	125	126	384	289	124	438	121	361	515	595
4.817	371	339	126	122	0	256	131	679	124	587	124	129	130	515	621	324	248	0	548	864	0	389
4.833	610	514	124	341	0	128	130	132	124	254	121	725	0	0	121	442	0	122	456	748	0	717
4.85	117	460	369	118	563	624	0	129	0	131	127	127	0	336	112	464	566	414	391	607	0	136
4.867	116	405	0	339	571	0	0	128	131	129	506	419	0	0	313	438	637	571	120	236	0	116
4.883	119	367	0	434	723	607	0	126	444	350	256	379	380	121	403	401	0	241	678	321	649	470
4.9	248	0	617	0	365	568	130	127	733	389	345	667	0	129	0	372	0	134	492	732	342	0
4.917	393	338	122	0	341	0	134	126	320	633	123	126	575	339	0	124	653	320	430	340	364	706
4.933	305	564	402	656	301	498	357	0	0	689	634	253	508	0	125	126	0	388	0	572	645	121
4.95	0	339	604	504	419	484	0	124	599	938	419	0	0	413	628	505	875	514	358	0	679	122
4.967	119	125	570	617	734	694	679	478	500	758	0	444	506	241	128	452	663	662	0	376	0	122
4.983	123	741	436	371	585	816	430	415	125	0	0	394	511	375	0	0	412	0	418	351	109	118
5	346	319	600	353	734	1298	584	411	813	807	1258	1265	1022	881	115	0	510	313	496	551	115	337
5.017	129	313	721	642	1143	1446	0	400	2408	1187	2393	2473	1679	1597	200	1160	487	0	190	684	0	127
5.033	293	0	369	550	2194	1337	0	1032	1545	895	1802	1194	332	911	294	1834	642	0	459	362	910	416
5.05	2075	956	330	541	1607	949	1480	333	0	1403	0	251	628	1045	991	1806	1378	984	541	476	758	812
5.067	2690	624	564	959	1255	1132	558	433	234	1846	720	687	649	1025	1128	249	2245	520	1010	321	1080	846
5.083	1826	1023	1079	2020	1043	2017	1145	2282	390	2064	2114	2020	2600	2267	1434	0	0	2033	2518	2624	1118	1192
5.1	2818	1068	2823	2654	579	4559	1789	1601	0	2722	3404	0	4826	3143	1655	3158	2232	1888	1272	722	0	4636
5.117	2193	3254	0	3846	647	2285	7067	4562	592	0	0	5074	3021	8664	1594	1162	1169	1093	880	1586	0	3987
5.133	968	3149	1373	4474	2115	0	4076	3379	1080	0	2779	3421	665	7870	1034	921	1846	1053	1366	1524	1252	2814
5.15	905	2030	1705	4350	761	2477	1807	3772	2599	1594	2268	2383	738	0	946	1380	1510	4422	1235	2042	1257	2374
5.167	1121	2143	1336	1400	281	2341	1181	5512	2153	1507	846	1622	817	0	526	1797	816	3495	955	2107	1435	2245
5.183	0	734	988	1572	963	3166	1335	2591	1360	787	1366	1492	1222	2256	394	3157	440	3238	779	2821	1003	0
5.2	360	2520	0	2381	736	3202	1341	2126	864	1617	1040	1324	1579	3031	1284	2319	702	2992	689	1100	1129	1202
5.217	581	2907	425	2702	872	2358	1110	2549	995	1697	1106	1796	1039	2217	873	2142	145	1483	779	1446	1600	959
5.233	604	1123	651	2407	939	1690	1500	2227	297	1446	1137	1135	1116	789	697	1453	945	1329	1070	1750	1174	1454
5.25	736	2592	424	1398	2451	986	1472	1344	252	1283	1067	886	817	1262	1130	727	1227	846	1005	1991	1354	1523
5.267	415	1926	518	1737	4300	1332	1430	934	330	1140	1052	0	750	1480	1127	426	1123	492	767	1127	1207	1435
5.283	498	807	618	2689	2511	993	1065	962	2146	1048	1286	732	513	422	1075	1626	927	361	502	1816	682	1554
5.3	683	1227	1437	2222	1208	1293	1438	1420	0	1680	1316	692	341	502	588	0	1702	1489	369	2750	134	1411
5.317	598	0	1271	366	820	1193	605	925	540	1102	1236	2464	324	1509	1515	0	2694	1105	362	1358	416	1086
5.333	482	661	529	2188	709	1455	501	573	449	1609	1231	2624	505	224	1500	250	2356	1137	512	1481	1266	1216
5.35	1195	819	715	818	556	1335	683	1457	818	972	1079	0	1015	327	1610	391	951	509	1054	1304	1052	642
5.367	655	1059	711	606	377	1184	523	1890	868	942	964	718	1447	1292	745	1170	804	438	1583	659	778	1774
5.383	1215	833	1180	1555	406	1615	1315	1475	482	612	0	678	1789	1071	853	1370	1584	0	1394	957	881	1162
5.4	721	932	1413	2324	768	1448	957	584	1015	1181	1349	2037	1207	878	928	760	1264	666	695	1302	622	0
5.417	738	1351	1099	2451	1066	1311	1874	509	855	1327	2162	435	1083	852	1140	486	630	960	738	0	581	0
5.433	558	1441	1105	864	1091	1328	1051	674	374	1487	1027	464	809	985	1026	776	827	1025	779	1453	941	889
5.45	1189	1080	1544	601	1240	1227	613	375	1030	2510	1114	900	192	1000	625	878	611	1344	982	1449	280	941
5.467	202	748	1096	377	538	1105	1028	501	1255	2211	1137	2602	0	1135	289	1043	390	1687	895	1202	477	598
5.483	143	600	1106	398	223	1155	173	973	1241	1942	779	620	541	1365	442	1084	298	1726	673	1467	867	1256
5.5	0	637	1072	1186	313	494	0	1416	1012	1439	714	893	661	1254	488	0	460	814	898	1656	1277	1072
5.517	1422	1188	992	1032	1782	1068	387	1793	1503	940	670	532	652	550	493	790	1215	1025	1177	939	683	0
5.533	2101	671	798	680	1696	1336	402	1791	1476	1851	959	0	290	872	386	986	1620	1593	828	1889	755	955
5.55	1735	931	676	2320	1058	1728	854	2100	1500	2193	1117	607	365	665	679	1334	1478	1382	785	1570	759	1313
5.567	946	345	570	233	725	1756	724	1742	1542	1609	948	833	889	554	626	1121	1004	873	979	1753	761	921
5.583	1272	198	912	600	1172	2325	772	668	1160	1015	665	1181	1635	799	341	1046	764	841	874	1021	721	1074
5.6	1207	1119	677	869	1608	2279	581	1831	942	1039	0	1921	1871	819	1197	1273	437	1475	678	1325	649	0
5.617	1312	1337	226	803	902	647	0	1539	1027	1235	651	1917	1562	2145	1351	1095	227	1006	580	892	795	569
5.633	1096	1682	689	832	439	0	971	1663	988	1105	792	465	1436	0	1668	1202	572	1445	694	1355	736	1262
5.65	969	1464	1037	837	794	0	1312	682	390	0	902	1269	971	1625	395	1054	680	2455	1194	930	390	2212
5.667	817	985	936	770	1172	1446	1223	603	1039	0	428	1218	848	1253	704	1295	1142	3422	898	1056	513	1592
5.683	709	931	882	729	832	413	924	809	932	682	253	759	1339	1606	992	495	1199	1582	522	1002	0	1240
5.7	1137	1141	749	813	423	418	259	306	821	679	555	1429	1029	2199	733	756	1170	1275	188	1417	1437	1238
5.717	1067	1615	1179	602	740	909	628	327	604	631	506	1627	1438	1691	700	1041	1440	507	538	462	785	679
5.733	748	999	1612	834	1089	1515	968	402	574	690	386	1507	1542	1102	974	578	1666	1156	1055	359	555	510
5.75	798	1145	485	1040	964	1619	1209	266	659	698	376	1399	869	347	2152	1057	810	1404	918	669	342	637
5.767	1040	358	1629	2137	647	0	976	574	743	520	289	1100	424	731	1141	246	1309	1839	783	861	429	902
5.783	1164	952	2085	0	615	251	891	759	786	0	795	718	573	1371	800	441	1654	672	449	356	692	1574
5.8	1234	1118	1281	355	693	920	733	1121	772	1235	1548	908	641	1502	1238	1051	1387	669	203	1181	691	1585
5.817	1095	993	322	1158	875	1408	362	758	921	918	1205	624	792	874	993	680	763	649	265	1216	738	1031
5.833	1038	305	588	1603	1130	1225	294	1263	762	618	654	0	1224	1254	674	518	896	783	728	456	903	939
5.85	252	322	662	1649	709	877	178	1868	823	326	435	0	881	1652	734	621	1077	1061	1005	472	757	925
5.867	509	792	534	1717	993	1664	483	1370	791	422	460	308	1198	1793	818	600	558	850	701	460	424	572
5.883	366	406	692	1599	650	1111	689	421	770	503	713	678	990	1604	1166	970	704	663	980	596	701	604
5.9	936	0	990	0	895	612	815	928	771	913	727	507	975	859	1519	894	541	636	1260	244	834	771
5.917	639	441	804	250	682	358	940	0	713	979	390	898	467	445	1078	524	705	655	678	230	543	676
5.933	509	390	840	814	908	457	1030	420	689	727	270	861	374	1068	401	1210	1016	897	926	566	243	443
5.95	712	0	697	810	694	583	808	464	766	742	660	908	147	937	453	555	831	1195	987	347	650	473
5.967	734	223	538	602	1249	642	893	375	653	0	810	862	696	731	681	912	634	811	742	910	728	771
5.983	769	951	381	793	1006	862	815	483	1024	874	391	630	997	634	856	895	518	665	786	816	741	805
6	815	779	1186	1117	692	361	934	494	848	805	981	403	991	890	534	690	1142	458	709	559	468	522
6.017	1529	571	1089	432	668	448	1141	1133	314	352	652	252	687	929	485	903	1422	566	559	189	276	186
6.033	1058	529	951	459	1045	552	506	1025	861	346	953	0	420	796	1242	800	1516	1296	365	252	142	703
6.05	1679	599	844	777	840	1036	399	0	867	591	196	225	330	681	1298	691	1206	402	489	1044	333	914
6.067	1602	317	941	647	854	636	393	140	993	601	900	949	445	0	856	453	935	358	681	1131	514	720
6.083	1287	320	857	613	976	1103	396	428	1181	0	1429	452	707	1108	786	615	878	592	616	1062	492	554
6.1	671	217	940	1232	915	1174	806	695	996	137	1493	365	769	0	654	963	713	1332	632	1058	614	607
6.117	1054	242	1052	770	478	709	1088	545	1114	221	810	0	955	887	910	990	901	516	815	1136	904	647
6.133	1146	394	875	0	598	644	635	618	1190	193	2075	603	1109	880	673	875	950	961	761	734	726	393
6.15	643	1078	668	326	272	278	846	2159	1324	184	1147	915	1088	889	551	599	2069	786	644	676	321	460
6.167	1016	1058	668	838	703	0	548	461	1121	0	1068	1842	1329	1365	453	226	1468	322	658	667	337	683
6.183	1571	870	696	362	997	1304	637	320	702	736	1005	572	1206	1103	532	125	1309	269	731	725	566	671
6.2	1455	292	960	364	1688	1092	681	388	989	1423	890	594	933	589	644	389	510	253	1231	0	471	808
6.217	1340	503	972	360	1217	769	548	397	1255	1055	1187	714	1270	878	1410	663	603	306	630	472	1136	854
6.233	971	710	1152	344	856	579	956	255	1270	412	909	843	1598	668	832	889	1051	594	440	289	668	774
6.25	213	383	1449	343	805	320	1143	364	1297	636	706	833	1209	476	933	515	1082	563	623	234	572	562
6.267	0	432	1526	250	695	808	1389	0	750	839	533	401	648	656	565	320	873	0	605	395	561	1045
6.283	654	418	1246	0	820	1103	1794	0	539	709	485	265	739	826	675	477	647	821	1248	260	909	442
6.3	648	372	1192	1002	961	899	1849	0	795	320	528	248	1083	977	601	553	449	697	865	249	817	315
6.317	629	542	519	1392	816	641	1498	508	821	210	891	341	857	1056	376	438	1018	616	587	884	696	320
6.333	835	874	1077	1083	880	936	1049	0	540	311	1043	536	559	584	464	530	1228	417	1553	1272	234	761
6.35	1075	1552	1436	794	1291	564	1262	434	488	1020	762	598	636	423	238	652	1005	363	2571	913	623	377
6.367	1155	1468	1504	1719	1179	598	1402	248	618	1588	405	295	537	404	370	524	881	707	1479	461	544	762
6.383	933	199	1252	578	777	746	725	1157	707	946	1302	285	267	210	472	272	897	749	582	0	251	470
6.4	894	131	1296	0	878	1500	810	1301	400	471	1154	163	365	509	632	265	781	886	198	322	387	849
6.417	1144	255	1155	1023	346	1693	933	836	550	552	1097	951	510	828	190	198	557	620	167	414	424	683
6.433	1009	420	1105	385	622	1105	626	451	414	912	1087	271	518	740	851	574	1070	350	270	442	449	867
6.45	620	352	643	388	588	334	595	416	531	1301	811	1192	706	433	558	527	738	199	557	543	458	540
6.467	659	367	529	401	858	263	784	291	655	1030	344	1082	863	575	1312	581	623	293	471	900	612	421
6.483	706	530	615	273	868	392	1173	306	645	836	635	913	1012	287	0	705	623	721	652	866	792	744
6.5	737	641	695	288	918	336	1292	179	665	578	726	418	1066	326	560	721	777	374	731	943	728	1127
6.517	507	876	723	578	993	0	746	1616	604	545	978	410	1101	336	220	443	846	191	481	855	1057	775
6.533	355	391	587	271	1142	770	1137	1073	724	646	932	504	655	438	251	140	874	340	232	726	718	151
6.55	588	375	530	195	1365	1279	987	525	586	770	1190	536	747	474	472	240	730	227	617	514	428	285
6.567	747	288	822	267	1163	1082	558	254	414	645	1151	743	1386	818	622	1102	430	699	579	468	528	630
6.583	626	744	476	291	1091	559	608	282	939	1070	804	650	1387	515	586	0	358	758	479	269	622	256
6.6	907	1154	399	742	577	337	810	465	1106	387	613	560	1059	616	334	374	744	521	309	1260	1039	336
6.617	1325	1289	507	810	617	530	741	177	597	973	493	959	802	462	422	487	756	575	422	434	617	254
6.633	902	966	0	534	990	323	717	527	368	1162	404	257	1098	407	518	391	405	298	370	233	381	687
6.65	416	971	0	367	1541	203	989	607	289	1177	559	611	710	416	752	216	591	598	361	180	0	624
6.667	470	712	496	272	810	272	1116	623	592	1006	794	631	897	523	722	339	688	753	0	250	137	692
6.683	484	484	478	226	729	371	799	246	997	907	724	315	591	699	778	354	865	611	907	965	138	1166
6.7	512	1128	0	1120	879	232	135	404	1884	949	750	591	422	755	533	196	765	379	575	852	130	963
6.717	629	0	152	1416	916	654	200	926	1516	739	896	620	701	650	833	0	928	185	633	539	434	0
6.733	896	1151	464	1113	874	1005	742	1195	1396	447	1021	556	956	0	766	1495	785	607	418	623	157	712
6.75	971	1183	668	661	1238	275	365	852	170	0	1014	271	947	0	711	1315	863	172	248	723	0	152
6.767	1207	1031	790	1245	1359	263	1353	257	157	586	1042	414	759	540	626	498	0	0	672	829	0	742
6.783	1741	803	637	1141	1107	691	799	265	215	640	817	458	1067	569	580	253	1000	505	930	333	139	768
6.8	1624	375	219	598	801	480	939	467	498	407	628	866	913	677	836	267	677	858	731	304	122	244
6.817	1400	213	492	0	989	637	1025	582	622	160	712	1071	899	983	571	187	653	782	370	386	254	223
6.833	1502	648	446	545	651	552	1336	877	150	955	521	535	479	842	671	190	583	580	580	601	452	1093
6.85	1027	448	509	1429	719	452	1528	661	378	359	588	467	458	0	662	0	547	469	406	502	578	1288
6.867	663	476	740	825	651	270	1238	425	352	588	810	692	359	575	512	661	323	818	485	817	593	938
6.883	544	502	1193	867	505	289	1124	365	129	413	451	693	164	703	445	442	235	1046	537	771	497	756
6.9	677	950	1062	629	481	538	1024	337	350	305	0	487	701	538	565	410	557	908	0	546	373	249
6.917	458	1117	750	687	614	1185	539	205	358	448	600	338	444	680	712	696	676	791	859	851	219	594
6.933	423	464	587	440	668	1397	383	351	167	852	236	433	0	762	829	745	496	878	0	730	416	403
6.95	671	426	564	354	699	1409	901	782	630	774	432	443	428	649	730	400	509	1106	0	850	335	483
6.967	935	431	1099	326	654	1278	706	957	1120	859	505	295	643	828	733	393	914	1061	471	814	427	365
6.983	741	175	886	431	729	915	1152	850	0	1036	571	759	307	492	660	151	1017	768	811	805	447	393
7	733	441	541	494	748	738	1454	451	911	958	182	360	192	606	403	961	324	447	743	1046	613	0
7.017	718	457	380	441	896	456	1342	357	711	819	344	188	355	553	513	372	564	628	508	845	735	128
7.033	418	614	780	945	572	451	797	198	601	771	261	468	478	227	665	303	735	497	0	747	655	170
7.05	0	350	639	1308	768	653	326	0	481	828	160	647	450	0	806	336	850	335	0	340	489	357
7.067	125	0	269	1259	950	887	680	268	1053	968	427	428	551	789	560	852	597	390	595	361	357	114
7.083	119	177	0	895	1079	438	777	344	1406	934	294	855	458	663	254	194	839	0	0	412	120	0
7.1	468	136	125	647	1140	896	784	534	1346	584	0	1007	276	524	279	634	791	1768	464	401	125	0
7.117	308	390	119	1201	592	1084	416	296	435	607	157	717	647	546	320	944	1075	2539	567	300	143	462
7.133	424	518	144	580	349	927	575	1296	0	182	272	236	739	0	345	857	571	1389	812	385	148	829
7.15	558	516	748	511	203	538	309	1152	578	696	502	368	460	840	393	514	865	183	732	620	549	661
7.167	574	315	569	379	354	396	409	783	713	629	517	311	126	508	0	488	998	473	187	1120	110	584
7.183	552	371	726	636	1064	400	1194	695	1003	845	860	713	335	568	205	791	353	344	354	1843	114	403
7.2	499	609	928	498	826	1059	858	462	1004	918	922	1111	446	1004	289	1037	659	133	752	1392	120	150
7.217	460	621	881	550	826	570	586	236	792	1109	1735	675	379	724	299	496	1084	172	698	328	395	465
7.233	611	453	278	473	353	456	573	312	1098	929	912	493	385	260	657	529	872	396	545	277	286	348
7.25	186	466	1137	405	152	515	424	371	498	962	830	346	433	393	982	0	778	359	664	766	293	290
7.267	263	302	819	325	135	667	366	359	673	915	758	303	314	800	756	190	408	379	234	505	0	744
7.283	604	626	653	750	863	733	689	388	442	612	564	214	129	1171	684	830	354	565	144	118	0	759
7.3	740	1050	1345	617	1224	494	664	171	0	307	172	265	132	710	712	1306	487	684	525	151	175	846
7.317	635	776	756	429	1281	424	456	198	483	388	261	683	189	123	908	665	504	542	696	869	354	431
7.333	471	483	593	829	679	431	711	219	676	727	281	787	498	240	671	447	556	562	561	827	473	217
7.35	496	306	525	231	535	503	786	733	589	815	0	690	410	512	740	283	482	972	494	800	547	418
7.367	475	205	952	578	546	486	612	542	481	329	0	800	277	499	689	168	388	495	737	1280	1136	151
7.383	621	383	981	642	659	553	776	432	602	231	128	751	357	406	480	0	570	341	756	417	1533	332
7.4	371	728	765	592	628	619	756	139	505	297	489	466	507	555	173	830	388	363	282	362	893	439
7.417	933	902	472	585	1001	838	1005	452	406	449	536	0	366	674	345	634	1013	512	482	496	351	453
7.433	550	572	442	502	672	901	746	286	625	151	343	174	528	0	425	298	579	288	676	666	225	701
7.45	482	369	441	177	0	904	427	356	797	151	382	190	674	417	391	168	207	642	592	929	139	495
7.467	322	315	807	165	0	497	127	313	722	531	346	212	693	425	0	715	405	249	275	677	210	271
7.483	376	564	363	756	328	543	459	276	832	145	305	586	297	1003	396	1015	328	154	277	596	305	378
7.5	331	384	418	969	546	270	655	343	781	886	536	510	816	182	128	726	366	0	243	565	648	217
7.517	302	294	402	933	281	296	832	401	671	662	0	346	561	580	143	566	559	255	383	641	413	131
7.533	500	571	381	783	0	783	723	889	563	698	0	450	206	1256	321	387	759	0	733	1178	528	428
7.55	522	879	581	1396	0	1285	508	957	630	637	649	555	319	1503	166	140	374	142	441	866	751	540
7.567	822	741	389	1210	0	877	794	498	337	280	739	366	223	908	864	226	824	386	281	123	433	507
7.583	702	372	413	925	1071	491	184	361	233	173	558	354	587	702	468	367	952	330	333	798	104	380
7.6	555	309	493	331	734	475	508	481	1092	967	517	537	977	662	276	444	679	479	504	949	130	279
7.617	565	1192	799	407	446	738	760	734	890	785	632	320	1346	658	122	366	232	845	944	617	413	163
7.633	359	1838	514	344	648	1033	853	427	619	1129	1022	0	0	710	210	817	217	748	813	450	454	122
7.65	261	1115	452	152	596	957	857	315	345	1098	285	1017	182	786	316	372	680	668	708	621	472	124
7.667	524	1045	960	211	385	913	769	352	335	656	0	874	642	530	453	533	606	347	816	743	554	131
7.683	757	1143	1310	607	512	922	812	1376	340	477	565	952	524	294	527	714	450	603	995	741	488	235
7.7	1082	843	888	640	379	1021	378	553	784	613	648	923	587	538	422	1123	587	728	750	791	429	307
7.717	807	770	620	562	124	1176	595	771	585	646	571	0	759	0	572	820	166	676	322	707	262	478
7.733	280	0	545	307	130	649	826	792	898	363	748	1215	633	0	749	513	211	490	631	628	357	656
7.75	393	192	377	517	130	671	636	754	516	400	181	926	433	148	718	408	563	482	696	622	130	691
7.767	734	409	0	668	126	599	647	495	501	541	492	1058	431	571	263	220	344	601	675	0	646	526
7.783	923	1002	960	760	121	520	682	877	409	379	560	1109	670	243	0	303	530	250	393	187	142	241
7.8	934	704	1263	576	147	467	744	1362	553	153	594	796	1036	0	342	431	1252	447	478	222	570	288
7.817	868	602	1653	252	420	208	672	1170	546	249	563	460	875	633	558	489	1451	171	646	493	735	530
7.833	1283	345	1309	433	386	307	771	530	494	870	332	409	259	372	388	563	834	0	1048	453	653	493
7.85	729	359	876	602	131	183	503	447	454	868	401	475	0	633	496	610	740	609	748	382	340	0
7.867	411	503	727	725	356	326	472	310	642	578	271	252	553	478	626	690	545	692	358	310	228	0
7.883	544	669	540	652	477	796	616	452	286	712	314	634	962	742	400	692	484	768	415	641	125	372
7.9	713	650	474	578	207	700	620	642	467	557	335	647	1021	123	159	782	271	786	504	412	157	413
7.917	662	167	860	424	570	621	777	632	585	568	455	648	820	351	591	712	140	118	505	150	734	540
7.933	441	382	1368	738	1103	574	958	535	610	672	621	588	609	505	621	739	758	607	387	476	505	547
7.95	0	774	1029	943	992	626	882	477	773	609	884	525	433	464	449	735	792	388	476	595	831	614
7.967	456	897	544	997	752	696	623	732	973	818	778	376	343	605	594	517	282	846	0	600	309	604
7.983	318	1044	234	233	602	468	451	667	657	1048	912	581	151	632	489	153	386	707	139	461	374	511
8	169	1107	639	326	529	0	353	236	610	809	321	213	0	569	590	243	269	476	517	373	240	586
8.017	709	904	560	721	309	414	162	774	904	429	982	728	640	741	429	427	227	182	644	0	483	555
8.033	241	995	354	1229	780	179	735	1158	525	1036	221	800	818	931	279	531	155	573	593	196	447	708
8.05	207	575	637	1132	1105	770	492	1392	446	283	406	492	767	647	240	592	312	647	653	244	422	640
8.067	415	559	546	503	272	256	404	999	357	468	396	485	718	571	242	513	260	699	608	127	276	444
8.083	297	888	664	310	425	552	709	484	502	603	302	583	776	510	258	494	236	458	663	257	422	459
8.1	311	1235	688	388	540	809	944	546	517	514	554	511	359	0	355	653	321	0	510	320	355	306
8.117	304	815	658	481	1010	588	769	592	458	463	475	529	282	547	357	603	492	0	465	711	455	414
8.133	469	370	578	0	262	660	251	528	574	374	866	594	122	736	573	577	440	351	786	498	605	392
8.15	621	189	696	0	228	480	310	551	598	384	730	658	123	712	0	457	364	471	890	578	157	350
8.167	592	864	708	161	423	741	390	645	358	400	629	678	467	751	285	865	329	379	720	623	443	311
8.183	413	304	215	410	350	711	409	727	316	679	360	700	329	0	490	859	279	372	618	403	235	125
8.2	449	155	204	1061	234	664	220	739	660	1296	396	710	263	357	439	772	134	537	0	270	352	250
8.217	464	671	743	427	456	706	1122	509	908	701	422	710	306	326	840	156	125	493	480	139	177	356
8.233	570	198	593	719	683	469	1393	134	336	0	332	653	333	319	506	0	333	352	640	404	264	313
8.25	675	582	963	843	751	826	1088	1037	406	301	173	584	533	156	920	438	455	451	366	514	211	114
8.267	530	1018	718	693	887	928	699	692	727	330	431	495	572	149	1356	327	473	0	0	624	114	368
8.283	274	461	595	369	1049	479	627	435	1047	463	660	550	466	361	1023	312	533	0	507	0	590	511
8.3	260	569	661	0	849	410	736	1078	1187	568	580	464	524	370	831	336	1254	295	1276	426	341	381
8.317	490	499	694	124	591	871	510	758	959	413	512	969	486	500	689	396	405	656	1084	506	130	136
8.333	323	294	610	278	463	775	560	186	564	472	692	589	385	196	434	447	283	298	775	960	126	112
8.35	399	288	501	156	152	702	995	0	350	0	946	316	219	0	322	389	509	447	604	647	299	116
8.367	569	565	550	427	412	777	1090	489	235	245	0	282	474	762	147	314	492	557	348	355	414	556
8.383	592	653	668	320	280	826	847	611	294	587	1328	729	366	555	331	286	548	526	436	291	417	458
8.4	576	492	702	140	630	613	779	576	528	304	272	679	337	133	1033	589	344	158	546	588	246	118
8.417	1135	313	411	446	700	782	823	711	500	736	550	396	254	567	452	1008	1071	0	1579	708	571	204
8.433	812	427	319	321	802	570	301	735	406	851	440	0	129	543	464	624	1093	1054	1987	1034	126	124
8.45	359	294	140	474	1029	473	132	742	559	821	318	378	146	543	609	530	963	1352	1584	1200	245	342
8.467	545	1137	246	476	1056	542	564	676	642	399	617	698	0	385	1029	447	390	1193	769	1032	128	423
8.483	793	1278	492	473	887	764	1437	515	361	692	534	584	0	406	923	788	272	304	622	314	116	284
8.5	396	671	141	571	618	611	1176	215	471	699	253	403	350	535	694	645	312	541	495	295	586	334
8.517	322	391	339	480	590	508	343	481	562	611	654	690	326	688	400	603	250	618	284	491	414	407
8.533	357	578	116	634	340	124	428	801	599	570	639	559	393	637	470	373	609	1038	524	570	445	312
8.55	386	516	272	0	295	283	467	514	536	670	341	629	500	481	555	127	664	681	600	515	477	298
8.567	145	650	541	782	157	660	411	381	372	575	361	718	527	268	616	370	422	1334	586	555	535	266
8.583	670	811	948	701	0	780	750	625	0	629	988	864	306	297	896	469	322	505	734	446	260	769
8.6	1133	206	754	562	649	622	722	893	863	667	633	910	179	343	1056	809	359	694	465	600	378	478
8.617	812	356	213	527	463	620	163	699	647	214	491	801	336	448	0	771	381	0	498	755	401	742
8.633	594	625	475	995	169	199	177	774	574	216	915	480	418	137	472	648	375	0	343	553	419	490
8.65	531	766	487	604	255	537	717	674	353	363	938	204	378	230	352	377	405	461	263	693	222	533
8.667	741	600	534	481	1057	632	852	405	305	708	422	865	354	447	152	289	0	216	772	818	223	658
8.683	708	369	219	592	471	574	565	535	177	591	711	1054	458	143	444	421	1291	618	684	752	137	461
8.7	423	266	167	557	415	554	739	631	591	647	377	790	447	238	744	642	1239	766	454	772	124	481
8.717	130	544	415	663	0	1145	706	241	766	557	552	688	757	615	335	777	657	747	540	423	489	447
8.733	565	1174	434	911	0	1397	552	803	571	637	695	903	704	734	162	506	603	555	547	243	121	296
8.75	767	1992	281	790	135	1146	637	899	533	677	856	878	502	232	265	632	1303	597	446	173	121	459
8.767	1005	1111	223	575	337	493	728	601	413	651	493	679	481	1504	345	887	256	708	359	335	120	514
8.783	1079	336	307	619	608	731	620	281	435	812	485	601	344	2274	480	800	386	609	280	377	114	388
8.8	764	669	329	633	692	428	675	321	0	846	986	378	157	1614	572	640	614	291	793	427	392	357
8.817	1010	892	430	308	492	173	930	630	0	570	698	388	648	327	566	492	555	440	659	526	583	389
8.833	289	908	567	0	277	450	608	775	455	512	183	349	812	362	147	0	690	613	504	505	268	135
8.85	311	613	862	361	141	540	689	698	705	765	351	408	691	406	620	309	709	179	930	271	115	255
8.867	369	334	690	614	132	561	235	345	675	666	245	433	192	603	563	355	846	689	380	310	365	319
8.883	898	597	533	565	1001	759	532	202	581	523	341	413	776	641	312	806	786	0	335	695	299	408
8.9	933	689	474	600	1065	648	1032	198	589	497	644	395	1321	636	0	910	535	0	439	667	281	234
8.917	635	660	795	781	959	591	1144	721	697	238	787	491	847	461	0	805	355	843	603	688	127	383
8.933	258	449	651	968	120	486	723	587	569	130	693	548	742	896	594	653	318	338	660	1298	0	115
8.95	250	215	369	863	126	527	858	432	0	782	561	304	892	914	236	396	303	306	495	1902	504	120
8.967	394	115	119	624	300	140	489	300	0	754	406	617	858	818	490	332	116	137	382	1080	581	0
8.983	485	355	446	393	351	150	498	0	626	615	321	176	733	552	630	310	125	373	335	610	294	0
9	559	512	405	297	334	235	293	1161	511	195	360	170	346	653	359	425	470	173	379	413	198	329
9.017	507	495	529	201	492	347	0	360	662	142	387	697	624	690	134	220	530	151	797	439	242	275
9.033	681	719	571	208	434	376	130	394	723	179	364	987	472	438	276	362	468	437	908	456	347	140
9.05	461	879	546	215	477	311	0	434	671	669	0	1120	531	890	291	386	585	123	543	695	676	925
9.067	302	910	492	340	0	282	0	845	435	515	156	910	130	1086	493	559	588	475	521	1056	659	429
9.083	150	849	303	391	546	306	0	563	1266	419	842	646	230	912	539	623	268	334	484	577	387	386
9.1	491	666	487	427	269	137	1085	694	755	808	559	794	349	553	457	117	240	330	322	284	325	594
9.117	552	574	289	190	359	184	315	576	776	599	413	873	123	570	438	127	383	293	276	433	350	637
9.133	551	784	270	448	371	354	835	472	723	244	458	789	258	802	200	124	669	706	415	694	124	396
9.15	518	612	403	571	871	167	775	420	596	609	473	562	645	704	698	266	608	818	624	829	503	114
9.167	785	668	616	594	978	228	536	422	386	596	542	443	559	500	173	461	393	797	277	508	505	375
9.183	834	0	688	566	661	355	569	797	288	474	569	833	371	421	129	868	385	462	369	256	441	465
9.2	642	0	692	169	1823	375	532	661	746	420	669	676	469	183	237	639	366	755	487	468	111	511
9.217	249	988	125	807	2847	568	530	538	1119	634	1084	808	424	156	364	291	512	755	344	427	116	763
9.233	1089	611	231	602	1524	542	571	586	959	565	598	947	779	836	337	158	0	437	0	681	339	539
9.25	1541	594	777	805	437	463	517	609	473	862	126	856	849	686	135	163	429	507	788	651	359	331
9.267	1257	600	934	797	355	344	509	225	505	726	139	509	619	663	0	346	221	0	1310	269	399	0
9.283	357	330	808	608	924	353	571	376	0	603	221	458	507	618	133	456	688	388	1368	0	508	120
9.3	552	541	583	740	641	549	359	404	609	538	658	480	145	634	480	577	663	509	512	319	560	118
9.317	652	422	606	1216	1698	0	651	910	459	487	760	688	135	645	347	368	725	852	0	438	459	273
9.333	765	583	560	1297	2497	0	863	1061	638	675	647	657	952	721	623	414	753	571	758	588	118	418
9.35	536	467	526	458	1421	467	962	998	2084	626	548	410	148	454	768	515	589	624	510	575	116	465
9.367	637	426	426	446	649	894	380	835	1486	490	481	275	348	447	601	446	135	405	432	667	125	454
9.383	441	204	367	411	281	319	180	993	528	479	394	679	645	335	533	532	847	622	858	303	263	437
9.4	345	349	914	677	330	0	1160	879	121	621	148	776	516	242	395	818	319	396	821	360	361	372
9.417	130	569	374	850	495	0	133	853	280	661	126	428	382	321	339	0	399	470	718	328	124	854
9.433	140	430	248	957	856	579	270	925	802	478	130	368	513	0	381	285	411	481	0	425	132	719
9.45	257	0	207	749	550	417	502	1052	582	435	287	314	726	794	636	247	517	454	410	660	346	403
9.467	172	141	352	571	625	193	610	432	629	423	159	177	784	346	673	384	313	604	626	797	529	0
9.483	230	449	2357	682	578	179	661	457	718	612	912	304	719	330	592	379	330	991	1042	845	385	0
9.5	708	493	4442	605	534	315	767	418	504	376	1476	243	595	0	343	0	349	453	796	970	464	200
9.517	891	384	2458	537	196	582	636	431	680	264	836	395	461	129	294	577	572	757	581	429	1004	686
9.533	931	615	568	465	530	490	567	445	229	374	492	300	275	327	494	510	687	431	642	564	958	1202
9.55	984	509	270	551	245	629	936	0	383	452	212	249	336	316	374	566	325	391	760	604	532	812
9.567	518	828	452	1047	335	619	900	433	683	280	523	409	528	348	613	1223	130	269	805	644	379	356
9.583	275	512	718	704	530	633	436	318	748	370	809	362	834	641	675	785	434	239	705	701	648	414
9.6	374	759	665	811	500	638	450	1105	615	248	723	354	486	726	667	1030	511	449	181	456	0	0
9.617	283	605	672	306	162	643	433	855	553	223	328	601	423	407	586	862	416	490	277	130	623	0
9.633	623	247	622	655	393	912	755	571	603	218	333	594	339	404	255	500	532	481	305	376	639	0
9.65	799	259	569	452	427	1236	530	343	579	295	556	444	400	279	551	459	428	328	399	333	0	521
9.667	482	349	501	334	606	0	344	346	648	198	753	0	401	459	555	366	381	1003	406	312	114	370
9.683	376	450	1027	533	521	382	211	222	193	433	467	388	308	300	594	708	174	1095	313	351	597	599
9.7	292	524	0	425	515	705	0	155	0	806	489	177	743	306	642	451	519	826	364	432	448	974
9.717	136	508	318	635	384	715	766	435	174	493	520	198	974	165	621	468	436	535	489	345	407	675
9.733	116	365	507	650	307	425	554	515	743	625	1449	725	782	578	601	0	465	876	644	184	253	337
9.75	0	780	348	545	615	304	161	483	0	339	1027	669	308	542	558	0	542	724	713	146	457	379
9.767	186	490	0	439	852	127	631	441	313	312	594	557	630	627	546	130	651	536	770	321	308	524
9.783	138	297	479	0	899	161	663	508	165	758	0	736	799	157	1294	301	632	808	870	272	393	119
9.8	155	309	659	333	672	532	878	521	0	975	491	722	553	354	952	154	422	861	344	597	415	467
9.817	203	534	423	710	428	1008	501	524	207	1196	695	699	271	611	537	159	209	567	0	549	137	568
9.833	203	0	474	397	255	630	375	487	204	855	454	0	619	133	381	520	0	607	187	450	377	424
9.85	189	237	645	462	254	518	882	517	778	282	467	392	1428	128	536	362	542	531	400	165	247	401
9.867	407	521	437	796	608	424	251	530	705	374	521	424	1012	405	919	460	449	580	423	382	538	303
9.883	406	337	505	319	132	394	317	686	409	192	1062	611	776	672	0	439	600	379	692	359	533	580
9.9	390	0	496	0	0	320	549	593	279	290	457	933	481	595	126	684	496	289	631	316	479	549
9.917	704	0	507	0	371	161	635	444	155	730	543	503	311	583	0	656	408	234	495	315	355	445
9.933	273	417	297	678	341	355	515	420	500	1170	554	528	425	525	0	1066	353	134	380	0	265	512
9.95	401	854	385	482	450	266	0	338	313	762	690	424	362	669	565	1163	398	137	575	171	374	454
9.967	477	701	764	441	486	483	227	449	121	639	450	337	131	605	125	757	597	0	696	114	113	420
9.983	592	486	499	373	480	430	374	657	324	816	0	0	113	526	363	619	483	488	434	539	386	585
10	357	856	848	0	455	138	343	713	477	572	0	504	344	523	420	610	347	152	273	624	394	570
10.017	264	699	596	0	494	118	350	196	368	933	488	601	696	595	668	556	863	364	436	313	364	510
10.033	319	464	179	176	424	298	0	139	0	999	577	640	633	465	778	912	952	470	403	340	345	0
10.05	115	277	466	380	589	622	0	129	402	870	271	785	598	414	1043	1211	531	477	141	557	119	346
10.067	263	304	365	325	842	737	332	129	560	268	125	690	500	295	868	668	330	285	314	546	0	104
10.083	682	544	283	646	880	557	478	139	312	885	0	710	161	233	707	293	542	147	458	600	0	0
10.1	750	870	396	338	787	668	471	348	339	1221	200	657	188	463	315	390	619	710	408	291	469	367
10.117	501	1393	368	145	678	696	654	293	480	1052	647	604	0	287	376	334	579	598	463	716	352	304
10.133	390	956	329	214	1080	436	429	310	652	789	463	345	0	621	577	125	610	343	537	860	491	824
10.15	642	412	413	286	257	626	502	1239	416	851	327	790	785	627	595	152	803	369	639	646	686	370
10.167	648	425	307	513	443	122	748	613	292	969	561	290	673	483	480	163	586	517	580	397	1058	287
10.183	790	356	426	447	142	267	629	458	375	783	595	712	545	539	353	394	157	610	209	449	450	238
10.2	501	606	410	363	629	411	533	233	611	469	667	709	0	137	139	398	665	434	185	381	866	353
10.217	437	1000	260	421	639	409	179	758	534	563	679	596	319	170	111	909	306	354	438	377	856	474
10.233	412	1021	111	354	399	315	612	711	622	135	592	452	469	314	110	820	368	502	649	570	584	127
10.25	487	1041	116	357	252	143	194	446	663	1286	588	336	463	557	423	608	356	544	465	572	316	309
10.267	375	549	433	430	651	646	0	360	653	2203	402	1027	586	1632	565	446	298	636	128	346	336	404
10.283	702	0	275	366	642	853	347	684	828	1179	400	1328	594	2959	554	456	663	690	362	1202	272	346
10.3	611	422	260	563	757	1150	438	455	733	311	449	1376	367	1865	380	421	944	474	677	648	343	217
10.317	510	512	513	688	514	756	369	272	502	497	748	668	431	521	476	591	960	452	526	516	525	625
10.333	0	626	556	326	143	489	142	489	316	395	909	300	350	297	0	703	515	611	217	526	335	310
10.35	0	400	2329	241	257	678	140	349	256	0	882	706	504	127	357	376	0	446	122	545	438	494
10.367	0	250	4280	392	275	722	141	526	132	187	245	387	482	364	303	783	123	335	281	782	381	295
10.383	116	289	2550	745	320	508	357	515	179	0	151	329	529	554	581	603	180	353	123	682	281	274
10.4	247	132	840	724	337	521	0	421	509	167	526	832	382	659	646	226	603	132	402	602	391	612
10.417	342	0	849	692	408	391	653	347	442	127	487	315	325	632	653	610	472	126	819	443	236	0
10.433	433	227	635	536	350	663	854	458	255	281	324	423	312	788	568	135	350	310	520	422	476	0
10.45	388	309	455	634	314	976	243	455	354	383	368	525	353	386	367	129	275	342	332	473	556	310
10.467	612	323	314	0	322	440	160	547	488	363	422	630	280	614	519	120	278	0	315	422	387	327
10.483	261	304	732	420	294	670	346	516	473	252	412	601	120	301	540	242	259	163	218	394	443	1159
10.5	281	277	784	738	491	664	335	289	585	257	347	698	341	346	0	350	216	0	273	530	320	352
10.517	372	277	780	501	662	309	355	0	544	364	133	819	939	253	402	276	335	0	269	319	127	556
10.533	396	0	0	458	730	0	290	191	392	682	137	578	1039	556	387	147	428	120	305	136	108	523
10.55	439	275	631	317	689	343	271	466	223	540	536	521	743	753	220	0	196	115	0	425	380	136
10.567	404	788	564	441	481	0	0	847	274	453	263	681	491	394	119	0	306	348	0	1067	818	116
10.583	366	796	0	438	0	0	377	618	538	390	772	593	324	456	416	0	314	122	527	682	1275	119
10.6	363	659	117	269	277	288	360	482	499	408	743	475	141	0	460	0	363	134	495	414	917	525
10.617	605	0	345	234	685	328	408	490	478	279	943	736	326	502	358	172	471	386	595	466	460	137
10.633	543	359	536	536	281	391	453	516	0	131	1525	1391	335	476	651	322	687	546	296	277	492	473
10.65	478	112	485	460	126	341	519	523	128	417	914	939	122	301	542	429	637	587	590	518	543	542
10.667	386	0	368	470	118	451	280	421	0	0	318	372	126	425	603	607	458	542	472	260	671	446
10.683	303	483	221	424	122	275	0	193	257	428	295	606	131	0	537	507	305	415	496	276	320	330
10.7	380	139	386	417	289	531	0	0	453	592	720	1051	468	359	581	509	275	459	480	266	297	0
10.717	495	274	468	294	313	633	0	163	401	519	967	1010	464	452	615	127	345	341	403	242	454	465
10.733	283	646	597	288	0	621	270	328	454	465	0	1597	115	718	444	225	296	402	420	121	380	430
10.75	0	127	505	549	669	322	324	450	356	172	672	2794	528	388	122	316	253	535	519	305	654	413
10.767	0	515	477	305	220	373	247	457	444	113	614	1510	586	901	416	244	125	477	321	442	680	329
10.783	227	393	0	452	127	428	427	663	487	116	562	0	126	723	507	117	571	283	373	472	335	479
10.8	210	531	542	493	488	467	508	467	449	276	621	562	0	578	434	128	118	311	424	434	124	449
10.817	202	963	600	346	0	565	344	631	487	117	564	311	286	528	120	324	392	450	113	390	127	380
10.833	119	273	574	119	491	119	136	726	440	118	383	131	0	320	125	687	432	345	116	513	280	412
10.85	125	386	495	0	516	0	380	324	412	413	118	503	543	0	0	499	0	275	254	270	543	448
10.867	113	634	463	493	333	117	419	150	376	256	0	411	352	486	0	548	122	122	0	449	669	437
10.883	114	650	452	0	1017	119	336	409	0	545	255	468	556	359	0	823	317	429	282	486	714	118
10.9	594	352	483	348	419	553	583	132	295	750	251	405	429	320	639	599	0	574	588	411	576	0
10.917	539	241	451	361	531	415	491	126	773	326	350	321	354	0	730	470	119	587	783	354	541	107
10.933	593	114	498	235	514	131	401	321	604	0	506	397	0	0	401	407	122	583	618	423	0	374
10.95	975	423	422	284	503	125	534	381	451	129	143	452	316	437	228	411	456	228	137	687	237	513
10.967	647	550	487	651	128	467	358	389	652	281	335	286	0	125	219	497	299	0	323	369	346	548
10.983	596	761	404	911	131	439	292	543	774	471	0	147	118	174	215	126	456	0	258	281	285	659
11	535	668	332	873	132	526	513	623	1249	148	619	352	117	522	0	428	612	123	130	563	122	269
11.017	323	944	450	533	683	612	460	399	733	533	452	490	708	468	0	310	225	346	121	560	607	119
11.033	294	797	915	385	687	500	127	411	139	123	132	323	517	726	675	136	280	474	367	373	444	114
11.05	387	483	588	395	634	442	119	721	582	339	130	275	0	511	504	506	299	405	736	115	366	0
11.067	377	647	347	371	613	462	387	0	426	304	349	123	457	139	448	498	485	364	808	110	248	0
11.083	1059	599	618	322	559	471	505	0	428	527	567	424	342	127	954	264	508	539	305	693	536	0
11.1	839	608	817	548	569	520	581	126	349	328	804	543	340	446	1257	248	547	553	0	597	474	0
11.117	309	436	704	395	507	738	703	123	344	333	710	589	358	483	699	138	569	0	0	455	634	119
11.133	234	290	339	426	218	500	755	122	255	601	604	420	370	685	394	214	489	110	244	398	490	323
11.15	438	573	0	491	353	246	616	502	597	711	402	0	319	659	0	127	460	112	708	353	224	247
11.167	505	303	314	701	475	0	483	450	509	634	894	416	122	386	132	336	535	641	690	517	362	0
11.183	391	399	448	138	358	0	443	301	523	480	278	268	121	614	359	427	427	110	473	328	0	618
11.2	119	400	0	125	128	469	330	561	482	476	282	311	397	744	390	299	408	0	114	380	414	427
11.217	116	437	119	410	0	423	435	443	357	460	122	247	417	582	310	487	444	123	295	399	596	460
11.233	568	674	131	611	0	390	474	381	667	113	122	619	303	118	408	384	312	628	319	575	550	418
11.25	928	791	270	504	565	370	535	0	1008	666	124	136	334	489	345	463	223	509	261	328	487	283
11.267	895	739	313	472	932	271	381	0	833	122	257	0	243	448	129	413	0	411	283	338	476	357
11.283	273	794	152	472	664	298	657	471	554	122	446	491	536	712	118	429	0	549	418	430	424	352
11.3	376	400	383	552	689	379	409	551	461	409	509	801	678	957	118	137	374	146	290	571	115	114
11.317	423	363	0	544	630	434	502	620	445	432	451	439	428	625	278	813	361	384	198	340	120	448
11.333	642	392	309	571	583	682	490	630	478	377	772	573	527	291	700	0	125	690	470	540	383	110
11.35	924	948	237	552	710	757	547	420	480	288	535	452	511	118	866	331	291	395	518	580	327	0
11.367	561	1265	246	519	704	582	417	332	434	0	485	404	385	626	457	382	646	248	486	1007	1123	445
11.383	119	711	394	311	575	655	236	706	159	597	445	217	265	138	241	122	463	289	513	842	1435	538
11.4	341	629	764	123	471	473	521	847	333	863	565	557	450	429	458	262	274	247	651	538	1048	437
11.417	576	475	358	597	473	630	521	923	334	746	537	646	332	486	388	268	359	0	662	492	518	441
11.433	719	740	113	447	435	642	485	674	440	544	451	604	331	534	394	373	437	126	0	425	571	532
11.45	934	672	146	472	441	424	356	542	428	809	577	597	535	313	122	301	341	126	268	393	0	144
11.467	801	432	408	517	417	534	147	463	461	847	503	422	601	387	122	955	0	118	559	715	117	516
11.483	692	0	211	519	607	448	417	596	459	752	677	472	249	278	417	215	357	128	396	0	595	549
11.5	739	623	325	426	807	357	507	583	336	510	708	215	316	130	273	652	0	121	378	255	120	291
11.517	543	658	356	330	649	509	585	694	720	417	721	486	445	151	440	988	308	287	387	451	388	448
11.533	1348	681	519	501	174	485	166	823	519	848	537	865	506	389	500	815	379	449	321	494	700	434
11.55	840	912	839	356	647	132	0	203	523	610	560	997	641	864	312	477	326	590	0	644	651	725
11.567	229	933	839	525	771	122	522	292	691	572	585	745	301	1031	384	118	159	565	0	529	384	618
11.583	437	726	481	0	526	236	793	498	218	389	145	363	500	883	457	120	442	591	445	0	323	114
11.6	524	638	745	190	738	509	586	148	508	292	296	285	373	349	368	151	160	609	379	165	343	324
11.617	606	760	850	167	610	578	639	348	483	359	435	415	548	524	301	346	157	536	783	690	490	555
11.633	669	715	945	260	517	468	682	356	220	979	721	430	524	343	687	159	0	607	333	310	426	731
11.65	781	771	563	241	510	545	424	627	233	0	802	566	506	509	538	0	465	744	629	269	0	550
11.667	1171	755	551	177	338	603	388	711	610	0	824	533	442	399	299	682	364	246	612	421	295	534
11.683	641	723	463	357	625	504	562	831	642	211	331	819	395	340	669	673	571	483	665	217	348	643
11.7	132	747	531	583	833	157	411	930	792	290	551	722	369	326	658	672	585	741	673	115	378	446
11.717	248	517	404	565	505	143	388	805	651	835	503	678	148	232	649	676	501	529	435	564	513	628
11.733	765	545	338	427	135	445	249	670	497	1267	346	693	132	137	560	507	206	507	334	228	600	773
11.75	1089	114	568	562	130	506	242	680	355	1200	400	550	407	295	542	648	721	482	650	632	673	479
11.767	538	116	1245	1049	317	787	149	703	0	1031	0	534	770	339	725	632	757	424	569	673	530	458
11.783	577	163	642	1529	284	697	625	686	435	518	290	324	479	293	609	453	633	487	351	459	733	355
11.8	631	195	0	1383	427	507	441	608	868	428	480	509	853	440	539	452	372	670	335	613	714	503
11.817	624	0	523	711	744	548	418	610	1069	357	1093	366	430	529	515	428	550	670	351	760	454	472
11.833	601	175	540	386	576	547	388	680	735	218	400	652	293	607	432	334	0	702	465	869	119	803
11.85	572	496	142	572	0	665	631	515	413	705	341	930	649	690	467	206	0	729	275	939	389	119
11.867	511	432	138	741	346	435	679	568	541	709	807	801	458	788	487	396	727	484	236	968	345	297
11.883	905	275	156	681	267	369	1041	769	455	453	950	281	596	755	121	293	607	291	465	709	128	115
11.9	791	510	502	334	472	0	734	254	338	500	920	649	811	765	0	480	473	491	741	481	120	728
11.917	664	387	657	508	534	374	541	415	747	479	544	391	822	559	742	162	0	675	542	269	120	398
11.933	307	387	877	676	530	253	346	478	444	471	665	361	492	452	605	800	450	757	588	295	124	482
11.95	664	588	727	828	784	712	127	317	469	136	810	610	387	635	375	979	543	737	452	299	144	400
11.967	474	822	467	676	547	440	238	158	747	710	741	1268	404	817	641	804	690	917	0	979	147	369
11.983	702	1042	180	512	520	202	568	592	949	508	478	504	968	597	715	409	413	407	0	1543	480	402
12	710	1012	214	599	791	507	686	667	1025	652	153	362	1050	350	576	393	163	157	663	1370	587	341
12.017	396	1123	663	592	1039	486	812	826	531	915	0	412	564	385	365	315	498	452	515	637	630	114
12.033	262	796	824	586	734	466	795	552	524	209	491	554	196	476	393	610	323	683	817	674	568	118
12.05	953	1153	1155	878	650	512	756	350	547	371	413	245	715	525	402	299	568	734	0	576	629	354
12.067	503	1313	1337	1184	598	604	632	471	546	419	774	230	1060	446	131	590	560	351	151	475	687	479
12.083	491	768	1162	421	689	616	587	439	686	456	874	949	558	931	318	1065	501	178	314	417	371	700
12.1	1239	613	265	1202	462	680	432	386	1264	683	606	445	395	1650	478	846	397	312	302	415	526	743
12.117	1511	375	161	1654	527	511	280	433	955	399	174	279	449	939	702	799	264	493	334	386	666	517
12.133	1393	493	314	1133	565	567	454	499	850	161	202	322	517	251	627	406	0	566	458	289	681	370
12.15	1016	303	335	597	638	879	222	645	901	496	500	795	684	451	524	578	0	522	272	334	907	490
12.167	669	483	203	665	297	757	152	134	821	415	450	937	0	732	294	341	556	537	239	330	347	508
12.183	616	565	207	397	422	685	391	175	599	337	275	1259	430	495	753	145	884	539	277	516	322	163
12.2	316	592	157	421	0	546	1146	593	1283	1079	750	1004	875	556	782	374	1180	479	291	452	318	317
12.217	357	483	153	447	417	984	579	709	781	1398	402	1218	642	1061	419	497	408	1047	600	388	844	298
12.233	937	155	649	179	376	1199	137	834	536	433	212	852	563	847	450	423	763	640	543	528	646	213
12.25	1280	423	550	316	682	928	127	801	357	707	501	799	571	585	449	399	674	893	500	703	493	563
12.267	1251	701	653	470	912	594	402	683	483	844	381	777	519	834	428	368	715	1012	497	442	286	490
12.283	820	798	654	587	865	463	626	627	502	794	639	589	409	668	441	0	974	923	375	635	268	657
12.3	856	238	697	663	891	635	604	896	580	612	633	376	304	779	540	687	790	1388	518	729	0	912
12.317	1359	472	622	513	1182	553	455	815	1350	470	672	768	167	459	572	1165	354	1795	513	841	0	752
12.333	1169	983	607	539	832	532	585	1154	673	644	644	617	392	428	548	528	421	1258	389	673	314	412
12.35	1108	1374	624	817	196	653	669	612	400	963	658	750	389	654	527	374	584	321	335	518	0	416
12.367	991	1240	451	717	466	1013	687	514	474	778	523	754	285	944	565	315	522	154	145	669	510	454
12.383	821	805	585	862	1328	974	524	346	1061	693	503	216	477	1148	406	243	721	717	497	552	535	562
12.4	900	606	622	1592	1099	546	763	358	1344	713	825	534	688	919	406	154	717	675	532	593	435	506
12.417	868	681	495	791	1054	739	1042	433	305	793	1179	0	1142	481	614	354	732	882	514	506	512	159
12.433	550	690	521	497	885	697	899	542	655	424	1059	362	618	578	551	373	694	1277	437	571	502	525
12.45	521	595	809	326	658	835	542	238	786	380	806	0	161	603	680	351	564	1165	437	665	594	705
12.467	390	828	1013	111	398	613	321	779	819	710	587	1399	614	422	657	362	753	573	405	587	718	109
12.483	417	1377	1050	127	779	584	585	543	746	744	746	587	316	739	456	639	854	156	184	524	646	121
12.5	692	885	1128	165	254	462	943	840	499	594	801	575	470	0	697	708	484	178	596	626	358	309
12.517	1200	387	1042	0	476	721	1194	809	305	751	500	664	646	423	1076	492	273	624	0	796	270	327
12.533	1037	428	529	696	796	959	418	568	267	802	834	725	938	500	853	519	133	1121	676	778	122	366
12.55	953	671	688	233	1259	752	400	519	417	650	1134	594	750	528	656	635	126	602	679	531	259	123
12.567	508	1733	495	502	1230	1046	487	813	465	402	944	147	597	539	373	752	195	530	642	556	712	393
12.583	689	2731	189	656	1106	1661	466	769	526	870	1324	338	396	459	392	926	330	725	863	600	1246	745
12.6	719	1638	562	664	1070	712	454	730	754	881	1147	608	873	363	689	611	396	598	808	732	1187	521
12.617	959	849	910	613	673	529	496	1098	1163	876	1261	735	631	540	795	541	467	680	435	463	424	894
12.633	722	766	1218	847	511	419	448	933	1397	610	897	805	366	629	821	0	463	604	307	532	433	649
12.65	888	487	1171	932	1032	399	816	837	1025	576	856	686	431	607	550	527	746	868	281	341	423	568
12.667	332	1012	889	246	619	574	598	800	1012	599	744	1260	466	516	398	643	532	770	352	215	445	188
12.683	699	959	724	430	516	770	654	657	836	691	858	1056	396	490	1213	468	622	792	921	0	458	413
12.7	603	947	509	917	533	992	610	546	211	808	1026	905	579	587	864	662	670	1308	780	611	768	633
12.717	677	903	949	585	476	1139	408	803	450	852	805	668	628	522	811	665	503	996	768	799	620	0
12.733	680	942	767	683	365	736	598	1262	240	721	527	607	625	581	712	501	464	446	792	711	419	465
12.75	831	724	616	667	647	656	1054	980	1194	732	236	769	534	240	729	962	891	365	793	294	390	597
12.767	608	257	127	516	586	622	1058	816	1209	332	252	388	791	388	563	928	659	0	784	195	379	418
12.783	1265	299	356	415	896	635	827	689	1134	521	314	557	722	690	0	786	807	1292	414	493	483	216
12.8	2181	503	759	579	516	810	430	896	1058	841	255	824	608	378	0	452	1029	1055	339	880	429	372
12.817	1627	223	901	715	408	844	222	1336	1865	1128	480	493	532	667	195	506	1107	656	674	617	426	133
12.833	963	893	715	726	420	667	654	941	0	1123	415	1075	611	891	384	626	785	250	466	442	344	422
12.85	1053	649	297	721	362	257	632	979	1341	758	440	863	604	1293	334	665	204	221	723	0	124	656
12.867	614	580	1287	722	338	587	727	710	0	540	481	813	580	1233	408	685	150	492	455	1134	421	679
12.883	650	898	693	516	190	602	579	948	785	658	626	1602	598	933	268	659	383	603	536	674	369	443
12.9	707	927	666	678	412	712	602	574	841	1054	810	717	684	623	521	752	523	1072	599	1280	341	531
12.917	809	470	534	586	1299	1257	380	568	716	1273	1069	884	516	717	0	718	582	1252	734	513	421	288
12.933	651	523	787	862	1343	1198	346	0	693	911	702	1365	497	873	146	566	617	800	506	646	778	124
12.95	484	1148	831	1077	1082	951	581	1643	680	869	1069	1167	600	751	174	852	914	537	467	584	894	121
12.967	477	0	1187	1075	1173	1037	0	742	845	681	1071	625	538	709	284	720	1015	505	404	528	815	458
12.983	923	1177	1012	1081	1631	1023	982	597	1174	414	483	1354	538	271	648	680	644	1093	206	453	565	730
13	704	1076	758	779	1262	1168	768	676	883	482	868	1149	691	490	692	711	333	1086	266	817	405	635
13.017	953	760	907	807	843	953	522	884	353	488	723	826	635	655	257	412	604	270	959	699	430	324
13.033	792	1165	0	581	600	766	414	818	470	648	987	907	257	819	198	179	403	489	1006	906	370	305
13.05	988	1309	1160	336	676	832	605	623	1597	961	1554	1379	541	693	179	419	388	557	213	978	441	378
13.067	1379	1038	1147	430	1686	1081	1014	482	1335	904	1078	1414	752	994	651	333	0	674	0	1167	195	349
13.083	1698	701	701	278	1249	754	1236	447	613	823	678	672	1055	910	682	584	0	1171	282	1266	0	629
13.1	1623	774	0	277	955	1069	1386	392	689	795	975	530	0	545	679	875	828	1194	476	0	0	570
13.117	1109	1109	625	572	0	1053	1133	722	920	554	376	1790	557	696	690	996	656	1061	417	659	831	0
13.133	1035	1347	307	485	1180	1195	787	862	1051	583	810	1725	711	1059	782	268	289	1570	219	697	1002	130
13.15	1423	1274	627	395	1290	1084	970	862	1052	566	1043	828	362	1025	732	499	392	2902	216	1015	344	125
13.167	1563	1528	1407	711	1483	1400	842	535	1131	365	859	696	470	837	894	634	504	840	556	656	284	652
13.183	1188	1406	1434	728	1121	1142	1121	552	853	400	555	589	590	619	772	655	538	1067	847	260	0	308
13.2	754	847	392	1295	703	896	1034	1403	744	995	1033	687	999	623	456	648	465	818	1092	439	0	361
13.217	903	831	396	724	421	979	685	1393	1247	1258	819	850	1178	878	1095	662	528	586	0	630	719	111
13.233	1539	742	715	1350	530	836	234	1197	0	970	759	652	458	981	906	805	0	515	158	609	337	131
13.25	1335	892	1197	1211	1406	0	528	1024	1974	834	467	986	504	926	1289	741	1064	515	258	506	121	275
13.267	906	913	809	1117	1916	798	898	923	1757	681	1309	1211	573	762	1340	895	781	385	750	580	259	339
13.283	2344	867	0	832	1480	813	993	829	794	1192	1428	1116	934	916	1005	938	1010	430	924	529	0	299
13.3	4183	634	786	847	1446	923	593	746	656	1663	1315	1076	873	702	845	706	1243	818	870	548	336	242
13.317	2395	493	636	888	812	1171	866	717	1283	1656	1141	1533	809	831	918	258	1156	821	655	689	678	138
13.333	453	1027	630	707	854	1118	0	1045	1016	1170	840	1494	845	752	995	363	1096	606	338	634	657	285
13.35	378	856	608	1310	850	747	299	853	1094	724	593	569	870	1218	1155	434	831	567	164	699	395	429
13.367	496	384	486	1696	532	764	0	655	808	679	376	289	801	1976	768	589	1262	593	727	617	645	560
13.383	936	416	1428	1113	909	998	1066	951	0	539	249	696	778	1229	490	441	1331	566	633	986	383	481
13.4	906	404	477	818	1393	1020	1389	392	343	863	704	785	293	473	718	437	1092	641	546	1086	444	289
13.417	1012	915	396	707	664	912	821	666	597	904	1331	1063	206	450	579	578	1272	791	280	951	530	287
13.433	820	956	925	647	855	998	1278	534	1404	986	1365	1082	638	1083	492	695	1823	808	329	966	392	919
13.45	934	1325	876	540	1257	749	2082	988	1249	678	1215	976	962	1141	478	557	1394	765	256	897	531	975
13.467	1164	1029	899	0	1133	978	1753	1177	1122	844	1390	640	1446	806	441	246	568	677	495	1013	756	658
13.483	1238	902	968	524	521	1316	1381	957	359	639	1281	1223	379	705	391	243	616	665	0	861	759	385
13.5	996	913	965	442	752	982	1308	426	435	556	671	1089	527	1153	574	674	1013	986	495	694	790	249
13.517	660	691	597	503	1391	442	1172	679	507	687	634	871	614	1211	475	744	886	1040	999	670	713	122
13.533	795	773	472	1428	967	711	776	1082	1114	489	1041	811	742	1035	953	743	643	758	686	599	417	363
13.55	1330	844	1023	1732	599	719	757	1228	1097	0	1531	772	919	1018	832	603	1042	1419	728	1032	117	315
13.567	903	985	1447	1167	0	826	1195	943	346	307	1817	1385	1007	1061	1725	1003	1035	1313	1001	661	329	313
13.583	824	1092	1130	1089	514	1398	1373	777	490	1366	1271	1799	398	800	971	1237	886	585	975	499	532	395
13.6	1221	1227	810	1635	1287	666	1313	656	470	1022	1097	1797	679	650	658	991	965	617	789	725	485	569
13.617	1242	1223	653	1779	1584	710	936	404	617	809	1222	1209	729	748	982	549	1121	494	765	673	476	729
13.633	1007	813	666	1489	2046	2169	1220	474	351	1643	977	222	571	797	1424	308	1237	862	1020	0	404	640
13.65	1427	1225	500	1189	2147	1704	876	1034	471	1423	793	352	718	752	1488	444	1284	1639	1084	841	459	372
13.667	1505	1221	200	1031	960	1176	1097	933	631	892	344	718	880	691	743	382	1628	1829	1012	1081	472	273
13.683	1410	0	222	1008	1967	850	1655	1123	562	429	1001	1007	1404	598	1113	731	1581	1807	842	953	510	311
13.7	979	1083	919	1147	1792	1131	1419	1335	433	703	1576	1001	1292	223	899	1112	1405	1930	723	1014	509	142
13.717	829	1329	1110	1035	1964	848	503	1136	594	1110	1815	901	1228	573	323	872	1032	1037	735	497	957	122
13.733	872	2323	662	419	1208	1402	226	765	707	364	2088	857	978	1093	0	404	718	711	741	1661	471	315
13.75	604	1551	293	507	1420	1776	510	775	684	1253	1942	909	726	1206	0	590	939	1223	692	1203	692	416
13.767	765	639	503	373	837	833	1230	1092	677	505	945	875	609	880	643	614	890	392	647	816	618	490
13.783	875	880	1042	817	1018	641	1611	1435	701	492	1142	895	1148	856	485	1725	1603	336	819	1241	307	641
13.8	1361	1043	797	880	1365	557	806	1403	819	267	1177	912	1373	992	801	1033	2143	797	808	901	364	858
13.817	1449	683	593	956	604	897	1082	1132	1342	439	1393	786	1093	990	973	502	1898	1078	841	788	384	845
13.833	930	570	610	1916	594	1650	1092	823	1144	408	1571	260	1077	1174	704	1008	683	900	1516	356	1086	559
13.85	736	749	1313	1973	367	2048	519	878	572	1041	1509	889	1314	969	356	990	777	1122	1657	747	846	849
13.867	896	1153	574	1144	614	834	897	989	935	1367	655	1383	1785	729	923	794	634	1055	2534	1475	508	898
13.883	1373	1508	684	633	880	847	893	2127	1056	1801	559	1749	936	589	759	684	758	1087	2933	1746	268	666
13.9	1272	1467	823	1528	1061	999	615	2600	974	2025	1473	2068	336	529	578	742	997	312	2689	855	701	503
13.917	946	584	0	470	1200	1545	1100	1588	639	1371	2015	1451	684	593	537	945	944	650	1029	695	841	683
13.933	824	574	1954	468	1195	1038	790	1138	708	1410	791	931	1162	815	621	950	1509	740	964	719	788	681
13.95	905	559	1398	888	1199	1532	845	1307	886	996	1005	738	591	797	865	995	1402	1110	1040	221	483	761
13.967	751	467	684	660	963	1433	1118	1056	799	1259	1018	851	574	1060	1213	1388	1173	966	840	122	735	793
13.983	427	947	985	827	681	1289	1848	1192	339	1203	1048	1080	753	1491	1361	1116	1052	1548	690	124	897	741
14	289	1021	1119	825	927	1468	1492	821	284	1219	929	1645	903	1053	874	896	512	1411	724	675	728	768
14.017	1277	620	1389	509	1072	938	1440	622	259	1174	723	1872	890	317	589	570	245	1465	0	678	418	465
14.033	1430	1254	1371	1413	849	1233	526	0	498	1212	739	1302	575	347	612	777	225	1162	287	952	156	665
14.05	1150	2036	1136	666	601	488	423	508	563	1401	856	1260	813	621	397	393	180	593	346	840	651	678
14.067	888	1606	1053	1494	497	822	487	935	747	958	1459	1498	900	596	658	380	584	860	609	944	375	320
14.083	1402	727	1482	1591	1244	1566	818	618	362	689	0	2139	830	831	868	842	863	1169	831	928	1012	547
14.1	1055	392	1125	1550	1014	1387	832	1776	834	0	1249	1840	769	916	785	760	1978	874	815	1170	532	0
14.117	664	615	756	1246	966	1260	1118	1990	1079	1279	1360	1561	618	1041	691	1787	348	548	898	1489	0	753
14.133	515	784	799	688	841	1962	1125	1306	1459	390	1408	1621	610	1272	827	1205	799	979	1209	1279	338	0
14.15	1032	1001	1233	939	1966	2013	970	908	1200	966	0	958	789	908	730	869	1403	1221	1013	535	493	304
14.167	283	1165	1059	1091	2737	1265	877	1202	1889	1266	1089	1516	737	448	617	1202	361	1197	893	607	0	668
14.183	329	964	909	1203	1597	1444	1002	1608	772	1468	2066	1408	820	0	478	1298	282	848	1034	803	634	1024
14.2	1509	769	1389	693	0	1619	1000	1689	757	947	1605	1513	1026	217	729	886	331	1206	1115	717	112	809
14.217	1177	841	1489	701	690	1693	970	1520	1090	953	1799	1151	1175	936	975	0	450	1023	1249	860	121	609
14.233	1019	1042	1157	914	927	1658	921	560	1532	642	2053	673	1350	176	752	842	558	1212	517	1140	413	573
14.25	1263	1366	858	1049	794	2056	889	612	1524	740	1815	906	982	379	256	1195	570	436	748	926	639	536
14.267	1645	1355	1114	1282	306	1919	941	659	1238	1160	2021	1075	825	531	1386	895	709	312	1141	788	662	250
14.283	2304	1285	908	1589	985	381	765	540	1026	1433	2016	2132	770	417	457	1062	639	672	1330	1052	405	1062
14.3	671	1629	2244	1767	906	805	980	276	1419	874	2036	2271	648	0	417	1123	966	717	439	0	446	195
14.317	764	1643	2068	913	928	880	701	933	0	621	2153	1480	745	935	538	2010	1865	1013	342	1228	0	526
14.333	726	678	1585	341	1408	699	728	1268	1234	379	1706	840	480	954	354	1326	1842	892	1075	0	0	843
14.35	636	726	1493	754	886	804	1036	866	1364	458	1569	1100	466	933	582	608	1409	360	1322	599	0	996
14.367	410	1398	1354	784	410	1267	1201	749	1655	794	1680	1196	694	0	615	683	1191	0	970	1108	435	661
14.383	864	757	1359	580	902	1631	588	1116	1471	1758	1293	757	715	456	677	1071	1404	969	777	1367	618	347
14.4	789	1397	1098	263	787	1664	559	1136	1130	1531	1339	791	913	590	826	751	1512	1914	532	1598	575	669
14.417	585	1518	1550	1234	548	2403	783	1027	473	1529	1799	550	1111	790	825	541	1342	1331	703	879	461	988
14.433	599	1291	1347	1538	772	1531	653	2580	665	1377	1081	689	1582	1091	852	692	659	1394	927	676	369	814
14.45	572	904	2106	1012	1328	1601	588	1178	932	0	1310	1328	958	1085	398	702	626	1200	756	1007	527	267
14.467	793	1080	1993	1117	2085	2003	500	685	855	1103	902	1229	1255	1121	308	1438	840	919	501	847	502	490
14.483	928	1170	1023	1183	889	2293	1261	1829	1394	966	1303	1108	874	931	775	1130	1835	921	880	582	517	417
14.5	287	954	1196	763	575	2109	1056	1188	1110	1025	1567	899	745	250	1163	501	2193	1003	1200	604	393	507
14.517	0	297	1222	336	2202	1533	1091	1567	1440	1273	1380	686	686	883	1358	469	1518	1361	1299	1026	474	383
14.533	427	749	1367	945	867	1947	1095	221	836	1403	1434	698	325	838	839	969	1306	270	626	1474	0	503
14.55	723	922	943	815	794	1160	828	643	1085	717	1478	1248	468	630	503	817	1196	902	204	1911	342	173
14.567	866	0	620	1331	768	1221	765	523	951	553	1506	1595	541	554	938	927	1272	1469	716	1479	625	854
14.583	1158	1163	745	787	1098	981	1187	1376	1029	619	1161	1580	1044	428	1281	1713	1285	1700	1184	843	981	717
14.6	980	818	648	1238	1077	437	916	1842	1606	845	488	936	1100	573	1280	1344	1054	1263	1091	643	1694	535
14.617	296	799	865	1062	2193	1534	0	1263	947	1428	976	1115	949	556	1201	1150	984	695	1391	686	1657	369
14.633	465	851	700	0	2045	1390	0	1015	1034	1190	1631	731	814	664	1035	916	1384	1097	1094	1128	981	458
14.65	422	1219	1453	1655	1484	1652	0	1587	786	1022	2115	894	1121	1151	939	637	1274	1547	848	737	594	430
14.667	0	1366	1385	1154	1411	2838	917	1789	1153	1009	2185	1334	1502	766	942	587	1514	0	942	549	614	399
14.683	670	852	1469	1543	417	2065	1172	1628	1183	1048	1090	314	1300	702	910	613	1184	786	968	499	285	129
14.7	1123	922	1680	1943	584	1181	1257	1338	1400	853	584	880	1050	413	352	598	348	796	899	491	402	999
14.717	1009	1731	1410	0	2283	663	1159	1019	1108	879	928	1059	767	1198	630	383	279	756	1259	352	643	1410
14.733	538	1523	1280	2563	1548	1627	1392	975	1526	838	1329	1362	766	1778	634	242	1180	767	1113	527	495	920
14.75	208	1026	888	1498	833	2428	292	1149	755	920	1362	1266	761	1944	734	328	690	628	840	749	0	292
14.767	894	2185	1259	1108	623	2357	790	1534	1190	990	807	1015	401	1146	1280	579	879	1128	914	740	469	708
14.783	1064	1252	994	1097	648	1819	1300	1648	899	940	834	1100	566	826	1465	0	309	1331	967	951	823	750
14.8	901	1091	944	1581	0	2663	1538	1247	967	643	273	1075	1017	570	772	644	356	1234	959	934	964	604
14.817	346	1296	1020	1055	558	1928	1461	1079	1212	837	1214	1342	1437	0	1210	836	726	911	995	588	943	402
14.833	310	1125	806	1756	1037	1276	1829	762	1175	1230	2428	1779	1020	277	804	698	0	1344	1259	945	690	592
14.85	255	876	0	1893	1529	1643	512	890	1178	1411	1930	1808	750	454	891	507	538	1231	1052	1237	1084	713
14.867	668	393	199	1680	1717	1666	1772	1112	1173	1370	1097	1322	642	1355	1045	388	734	1060	647	805	540	646
14.883	876	1141	391	1549	1016	2683	932	1753	759	1063	974	1654	771	979	733	742	806	1088	987	766	366	335
14.9	1277	1899	725	925	1233	910	1165	1897	707	715	1062	1430	909	1094	435	612	771	2697	1082	761	223	608
14.917	1542	1753	863	964	1320	1681	943	1624	1361	967	1013	896	641	1318	591	697	784	1098	1538	680	397	327
14.933	1419	849	1110	928	1501	2295	887	1110	1252	1494	779	596	592	1006	891	501	892	815	1803	762	0	128
14.95	738	257	1029	544	1719	2854	1335	1894	493	1452	508	851	727	925	1061	749	1156	615	1203	931	0	861
14.967	603	827	1135	464	857	2816	1849	1508	906	927	1066	1706	822	1090	1311	722	1488	909	1218	945	375	763
14.983	390	1303	1246	1055	2013	2180	1770	1218	1275	704	2109	1577	1226	975	1280	742	1776	1075	1097	1200	165	473
15	650	852	1416	1114	2396	1631	1219	1125	914	650	2050	1935	1534	679	1114	1082	2396	677	645	769	375	479
15.017	792	1257	1383	1098	2064	1864	845	887	0	916	1818	1072	1305	841	1064	1367	0	1049	223	2049	950	168
15.033	775	625	964	1270	1399	1673	749	709	0	1599	1285	1377	838	991	1148	1418	796	1385	314	749	1113	215
15.05	394	478	564	1149	1011	1393	346	1085	988	1974	1006	1022	934	1168	1380	760	1410	1247	500	1248	1058	0
15.067	366	761	230	907	722	1219	510	986	997	2487	1972	634	786	701	1281	921	1029	1297	348	947	1398	576
15.083	291	892	279	686	275	1506	714	755	526	1857	1799	1382	347	917	806	707	681	1344	806	1177	1088	886
15.1	533	983	328	753	736	1526	206	1529	342	2021	0	1935	670	899	747	914	743	1127	896	0	705	427
15.117	956	1221	591	1046	1229	2463	455	2130	472	1576	1942	1242	765	654	671	940	584	1062	1399	568	580	733
15.133	319	1105	1376	1227	1534	2564	572	2453	0	677	1619	1330	937	769	820	1156	787	0	1128	1193	605	870
15.15	504	671	2415	1524	2265	1887	601	1553	731	698	915	1628	1148	848	930	1401	895	0	630	1125	332	1124
15.167	897	725	2241	1680	385	1430	733	1074	438	699	569	1100	1149	1038	711	1178	1216	1014	555	1178	279	941
15.183	253	958	1607	1908	982	1142	1384	1595	260	552	533	526	1010	1294	705	1822	1157	1312	834	1225	151	1392
15.2	302	1272	1450	840	1474	1429	1412	1500	389	1911	682	1522	958	804	1009	1215	282	1757	1242	2015	314	804
15.217	1070	1168	1318	1723	1690	1320	1313	1233	430	1747	756	1401	760	1069	1040	988	556	1309	946	2366	350	623
15.233	1237	766	1052	1926	956	1046	1453	1304	915	1982	1640	2560	669	1463	808	1252	905	1404	785	779	405	340
15.25	1392	1088	1025	938	1307	882	1628	1114	1404	1717	1329	2325	630	1672	763	1289	2044	3025	1228	825	312	178
15.267	1370	1505	669	478	1799	1776	1564	838	856	1231	969	1918	452	1199	661	1092	2197	1142	2036	1244	200	389
15.283	1329	1428	600	772	1400	1640	1228	1244	551	849	636	1660	617	827	700	927	1295	741	652	1544	161	600
15.3	1087	1206	1138	866	892	1393	517	1905	747	1121	687	1346	913	1305	861	733	773	1052	629	1340	380	820
15.317	1225	0	1393	1032	1024	1396	668	1903	1799	1685	800	1252	1125	1572	873	1137	928	1342	0	1137	307	893
15.333	1383	1264	1144	908	749	1527	627	1409	1628	1478	1095	1084	1128	1564	881	1482	861	1037	454	1269	386	737
15.35	1177	2268	1038	902	1036	1166	689	460	1523	1741	1134	670	1339	1017	979	1157	933	764	328	1311	458	334
15.367	982	3055	1320	1290	1147	1237	773	365	410	2023	1067	1250	1401	830	1173	1021	993	1683	469	1073	486	798
15.383	1001	1622	936	1072	1648	1428	363	715	256	2606	1174	769	1424	1020	796	1538	2236	1765	0	1140	721	1341
15.4	953	1065	1496	1311	377	1851	964	367	1081	841	1328	388	935	862	1033	371	704	1205	272	1347	1345	2079
15.417	1604	914	1207	2174	1007	1875	1133	719	2231	883	1544	3131	243	726	1014	919	930	461	430	1153	151	497
15.433	2278	0	540	2226	1228	1712	1013	602	2361	1227	1645	3037	670	537	780	1644	1278	394	656	877	547	362
15.45	1858	2549	1052	1088	1729	1866	1063	1150	1663	1388	1546	5373	937	275	380	1425	1120	822	987	1392	834	566
15.467	1796	1230	0	470	1830	1108	1085	2090	856	949	0	2247	893	1086	430	626	898	1271	1471	1622	1462	636
15.483	1647	1161	966	779	1241	890	1764	2751	0	720	1311	1774	748	799	626	748	846	927	1398	1453	787	567
15.5	573	1113	842	1214	840	1245	1432	2332	1429	1297	1029	1121	541	1138	908	836	935	1279	1111	517	786	232
15.517	1833	719	1008	1206	632	1887	1067	947	1498	1484	961	1155	398	589	1122	883	979	1819	1159	372	459	606
15.533	1678	544	1250	1346	501	2525	920	1213	415	265	1083	981	683	770	970	816	519	1809	1803	874	207	674
15.55	1783	1033	441	1431	616	2897	511	1748	911	1880	1681	1088	1121	1997	901	713	825	1566	1258	1012	819	806
15.567	1688	734	1128	1496	1727	635	971	1390	945	1128	1004	1778	281	2998	993	1187	1235	1506	1274	546	800	652
15.583	1289	954	1530	1537	437	330	720	1072	1116	1133	1227	2529	418	2452	700	0	1111	1258	1420	638	492	883
15.6	1424	0	1242	1304	828	1274	837	352	838	939	1413	1561	658	1334	771	490	1191	724	1116	984	203	878
15.617	1666	1862	980	1005	1726	1856	1204	921	1373	900	1608	1257	1711	1923	2092	250	1883	880	959	1248	0	840
15.633	1944	1849	575	917	2459	1402	651	850	1059	1014	1286	1300	1172	1754	1775	867	1561	1284	805	1309	0	620
15.65	1676	778	705	0	2376	2011	1065	940	951	2109	1205	957	1693	1430	1267	626	2119	1589	548	1173	0	344
15.667	1450	788	1197	0	1250	1615	1494	1206	1023	2068	1111	1146	1351	1085	435	813	765	1736	514	1290	452	980
15.683	1360	665	1075	1356	1191	1668	1345	1502	1126	1089	1333	1140	1032	875	0	997	1015	1855	839	1527	309	236
15.7	1298	1258	770	1259	529	669	848	1689	1245	1163	778	903	1152	907	871	1056	1028	1817	887	1005	558	752
15.717	1138	1412	557	2267	250	2506	725	1101	1050	1246	659	2212	1173	1034	1400	891	1504	1242	930	873	1038	814
15.733	1531	1513	692	1894	0	930	1139	882	1311	1174	1477	2871	1197	1071	1769	432	935	1931	970	1188	1151	1333
15.75	2059	2028	951	1532	1342	912	1295	942	1168	744	969	1990	777	930	1666	868	1294	2306	1033	1034	954	752
15.767	2869	2093	481	1086	1290	727	979	636	842	767	1257	1460	936	1150	1228	1951	1259	2253	859	964	766	574
15.783	2324	1757	333	963	1124	952	0	398	694	1318	1802	1761	925	976	987	1633	689	2054	987	1031	629	705
15.8	2259	1275	698	1414	1113	2835	477	2734	809	1054	1724	1751	1151	365	2070	886	1954	2396	810	1193	641	692
15.817	0	1259	989	1193	0	2438	430	1762	991	1063	1418	1757	1060	1020	1969	1480	1696	2034	768	828	999	623
15.833	499	1368	967	1089	1133	1348	337	1413	906	1078	468	1153	704	1153	1358	1478	1113	1889	737	1087	1401	536
15.85	1591	1827	1240	863	1246	1427	451	1132	717	1510	559	1590	565	814	1209	1083	836	1669	1067	1790	826	664
15.867	2073	1072	1697	618	1640	821	1686	1360	820	1044	1076	2261	709	1020	1441	925	1078	1031	1287	1841	262	784
15.883	2168	1320	1378	265	1592	922	1373	1456	1681	1267	1315	2668	1141	853	657	1312	1071	990	1214	1356	364	601
15.9	1691	1302	1097	452	1123	932	1967	852	1188	1172	312	1649	1254	917	722	1013	925	1362	1194	1241	616	421
15.917	940	2175	286	1107	3221	1179	1627	799	896	837	374	1826	1057	1137	1106	1058	1119	1840	953	604	789	592
15.933	1297	2091	352	1201	3054	1366	1186	963	1171	1299	1057	1669	738	992	1267	1413	2027	1932	696	1267	793	771
15.95	524	1822	843	927	1959	574	612	1075	2126	1695	1626	2117	1105	924	1208	1337	1861	1070	1241	926	892	172
15.967	1087	1979	778	1197	2271	1285	512	1380	3134	1909	2332	2034	1396	1053	840	1070	412	308	1444	780	755	835
15.983	0	1652	1151	797	2067	2285	0	2265	1773	1686	939	1185	1125	1179	640	810	242	440	1348	611	357	918
16	0	1561	1311	483	1357	2098	796	2188	344	1892	1755	1353	703	1258	1384	639	802	819	1444	896	628	1067
16.017	0	1210	990	1731	931	1194	1164	1365	714	2086	2127	931	517	1299	855	604	684	918	1179	1200	625	484
16.033	1284	1427	1134	1744	1066	629	1131	721	1027	743	1278	1394	864	1062	699	563	719	510	636	731	811	725
16.05	1621	1067	1291	2035	0	984	1748	1030	922	1098	1151	1328	1675	431	1089	646	855	0	669	448	726	971
16.067	2630	1941	1448	575	0	1019	695	985	1580	770	1080	1744	1494	452	1156	1040	1692	503	828	765	721	520
16.083	3055	1882	1388	2220	748	381	533	419	1911	607	1155	1998	350	1148	1345	1151	984	2126	1267	910	373	976
16.1	3608	1328	972	2529	1550	504	1210	2420	1960	1364	1185	2238	1215	1173	1295	831	588	986	1163	1006	936	1775
16.117	2863	1022	1078	2538	1581	769	825	2464	1972	1340	994	2089	621	1031	1452	1029	728	765	656	1226	1016	1632
16.133	1121	1160	1446	2534	1379	999	671	2302	3099	1191	809	1609	863	664	1305	825	1174	1004	2140	379	985	418
16.15	468	1785	1497	2207	1427	1482	825	1260	1950	926	0	2693	543	713	1060	774	627	1137	1928	349	1090	589
16.167	927	0	655	1458	1638	1403	1422	1435	1565	994	596	1993	785	1332	1241	0	296	1199	1471	1238	730	540
16.183	1440	1308	615	801	1742	1239	2145	1437	1419	0	1223	1819	899	1539	1200	0	321	755	713	1716	1315	393
16.2	944	1415	672	0	2671	1207	2301	1641	2513	0	473	972	830	1634	1295	2136	633	587	2303	1483	802	820
16.217	1406	1586	394	924	1892	1094	1831	1725	2430	2156	386	1502	1412	1915	1830	1161	838	765	2702	1080	625	1528
16.233	1849	2310	1547	1115	0	1000	1088	1163	1878	1362	1339	1696	924	1938	2247	1025	1395	1227	1944	1534	0	1649
16.25	1783	2263	1842	1901	943	1030	478	1533	1234	2332	1790	1497	948	1538	1669	962	1165	1397	1331	1808	706	1477
16.267	1311	1700	1904	2029	776	819	900	1742	969	3281	1773	3102	794	1451	1538	1778	1028	1307	1253	952	717	1464
16.283	1395	1456	2087	1458	1651	0	1031	1356	0	2119	1663	2720	573	949	2193	2061	924	774	1161	427	744	1704
16.3	930	906	1851	992	2175	2301	525	617	1337	1901	1283	1064	327	966	2173	1910	855	1864	1462	0	580	1641
16.317	899	763	1480	1198	1830	1484	1593	773	1269	1579	1333	3733	1169	907	506	1462	1333	2244	1688	1258	392	492
16.333	1476	1318	1409	1323	1285	1599	1833	1641	571	1814	1488	0	1366	0	636	495	2051	2150	1389	2347	1342	705
16.35	1696	1382	1637	1900	976	1862	1516	1757	1303	2744	1722	677	1096	1043	777	0	1691	1919	1033	1603	965	1233
16.367	1473	1040	2054	2352	1918	1696	950	833	2227	2881	1508	878	731	1765	1078	859	1612	1678	1723	1294	685	1476
16.383	1079	1225	1876	2204	2295	1224	741	521	2193	2978	1731	982	1015	1734	1130	846	1787	2496	1837	2170	677	1082
16.4	1465	1380	1877	1861	1786	1105	471	525	1569	2566	1965	1783	947	670	1102	1048	1788	2983	1805	1261	850	1060
16.417	414	1493	2241	1961	1521	1216	315	3007	1210	2063	2146	2115	1336	662	1126	1243	1632	3221	1813	932	838	1242
16.433	245	1183	1529	1763	759	1782	1024	2404	1215	2286	2045	2713	1901	918	1003	2496	1653	2972	1676	1111	715	1270
16.45	316	1328	1618	615	0	2268	962	2591	1386	1878	1713	2262	1630	1167	877	1681	2408	2569	1559	2053	1311	830
16.467	492	2335	1013	1458	0	2079	513	2567	1143	3890	2130	2075	1742	2637	861	683	2640	2706	1010	2579	1647	597
16.483	1511	536	1112	2430	1518	3126	442	1288	871	4873	2423	3164	1607	1326	896	781	1459	3046	1260	3247	1602	450
16.5	793	676	962	2471	1493	1855	955	1754	887	4249	2064	3296	1203	1115	792	1349	1769	2585	1334	3420	614	345
16.517	642	465	1399	954	1022	1764	1216	2854	1491	3617	1483	2305	1247	1543	853	1334	1713	2841	1165	2489	910	0
16.533	826	1567	1100	1923	1296	2047	1254	2307	2343	2989	1051	2081	542	1383	762	1808	1778	3051	1294	2440	1461	149
16.55	985	0	1692	656	1614	1133	1325	741	1880	3363	1045	1545	1210	1242	1343	687	932	2949	1704	2535	1619	1042
16.567	507	708	3118	1028	1627	876	1126	1712	1468	4157	1493	2771	1751	1486	1187	1956	534	2088	1686	2646	0	798
16.583	990	2583	2878	652	1839	1775	1295	2675	1607	5072	2102	3078	2124	1670	821	2181	1761	2054	1378	2355	1004	349
16.6	1179	1630	2962	1336	2847	2858	1276	2981	1169	4560	1863	3094	2221	1420	1011	2171	2229	2593	1250	2173	869	964
16.617	1733	746	2943	2308	1061	3197	1028	2144	1654	2767	1829	2430	1530	1360	802	712	2046	2419	1627	2043	661	1239
16.633	2750	777	1956	2678	1601	4595	1016	3248	1314	2895	2481	2569	1401	1184	398	1767	2062	2533	1305	2490	1127	757
16.65	791	1149	2041	1281	1341	1426	1376	4113	1259	2489	3677	3613	1713	1656	0	1779	1985	3416	1059	3099	1319	409
16.667	764	1253	2165	1156	1151	2137	1672	3706	1684	1828	2757	3477	1703	1761	898	1476	1614	3085	859	2070	1550	378
16.683	2008	918	1020	1180	2181	2745	1307	3117	1670	2181	2315	3019	1604	1938	1879	1417	1367	2567	1418	2845	1200	548
16.7	2450	1288	1099	1517	1793	2785	505	3050	1538	2711	1207	1819	1401	1135	2570	1320	1847	4273	2400	3584	1280	232
16.717	1911	1532	1144	1109	1718	2326	1359	3162	1630	1877	1662	2169	1380	1743	2700	1311	740	1904	1519	2368	939	313
16.733	1336	1376	1445	1274	2460	442	1813	2784	634	2135	1875	2515	1212	1543	1492	3100	1542	2219	1263	2186	761	652
16.75	1477	1670	1162	1511	2397	811	1802	2279	451	2474	1487	2446	1219	544	1819	3746	1847	2077	888	2130	859	1046
16.767	1877	1985	0	1688	1952	1436	2377	1840	449	2053	446	1380	1185	0	1035	2163	1757	2085	1288	2652	955	1040
16.783	1839	2002	1261	3083	1383	2247	0	3612	1613	1042	991	1926	837	1796	1138	1378	1845	1294	1968	3411	1206	426
16.8	2019	1945	1532	2808	1320	2680	1759	4638	974	1424	1228	2273	1270	2066	1482	2710	2054	1516	2208	2683	1058	827
16.817	2363	2148	2281	2419	1488	2105	2303	3740	1633	878	1631	2379	1604	1829	1733	2022	1480	1347	1878	1625	609	967
16.833	2190	1923	1709	2290	1081	1324	2279	3066	1226	4824	1368	2787	1690	1117	1476	550	513	2194	1583	1772	765	312
16.85	2172	1616	1773	2373	1346	1184	2226	3522	1406	731	1519	4074	1508	893	1179	757	1244	2317	1303	2302	777	808
16.867	2748	701	2463	2101	1654	1155	2352	4475	1669	1631	4096	2136	935	1074	1230	427	1820	1518	1011	2881	529	732
16.883	2978	835	2259	1752	972	1317	1734	1760	1691	1876	2152	2267	1008	1082	1162	528	2201	4148	1137	2469	488	371
16.9	3365	821	1649	969	1771	747	1083	1592	2290	2355	2434	3331	1214	1102	1502	1339	1982	2230	957	1178	737	912
16.917	1486	1859	1500	1358	1456	1884	1413	2190	1745	2687	2396	5155	976	1419	1674	1362	1069	1850	724	1911	1315	964
16.933	1958	1882	2055	1434	1429	2307	2370	3022	1385	2279	2262	5151	687	1707	1827	1379	0	1476	728	2821	539	824
16.95	2851	1387	1394	1496	2234	1847	1598	3935	1533	970	2235	4737	809	2002	1335	1303	2804	1956	753	2290	529	599
16.967	3383	3019	2334	1467	2212	1664	1250	4580	2160	2841	2351	4543	556	2708	1425	3029	1383	2371	693	1854	1608	555
16.983	5506	4866	533	1318	2371	2138	1177	2452	2471	5858	2055	4838	322	2193	1372	3444	2377	1835	1078	2045	1381	662
17	8263	1750	440	1137	1649	0	1276	2447	1591	5222	1080	5041	413	1501	1529	2367	1666	1963	1402	2437	1217	690
17.017	8593	4528	563	1073	1374	0	1738	1803	1409	4539	0	6831	1360	850	1613	1766	2036	2234	1818	2382	1282	1326
17.033	7455	6769	2024	0	1719	4193	2619	1742	1394	5665	1423	6158	1408	790	876	1711	1807	2706	1351	2796	1093	648
17.05	12738	5427	2209	878	1200	2838	2305	2372	1321	4558	1609	4685	1148	1009	958	1404	2026	2624	1230	2658	702	1155
17.067	13059	3705	2191	1305	1574	2653	2111	3760	755	2113	1374	4063	735	1328	366	1625	1278	3357	1740	2060	464	393
17.083	11075	2750	1282	1740	1453	2853	2292	4047	1767	4486	1141	4200	1261	1638	470	1618	1647	3710	2465	3028	284	428
17.1	10874	4626	1773	1659	1393	2338	2605	3239	1522	5985	2037	4219	1193	2241	1198	1476	1697	3466	2488	4088	251	429
17.117	10951	4386	1149	1551	1950	1889	2838	2159	1660	6038	2361	4619	1616	2773	1355	2454	2470	3444	2676	3227	234	345
17.133	6302	2111	1685	1473	2368	2073	2959	1995	1903	4498	1604	5447	2118	2647	1473	2286	2954	4407	2351	2664	1360	510
17.15	7429	5121	1448	472	2026	2395	0	2692	2646	3426	1814	5172	2133	2198	660	2469	2708	5259	2141	3174	1482	1016
17.167	7555	2067	912	1234	1533	2023	1600	3550	2398	4426	2442	4152	2424	2450	754	2186	2163	5520	2203	3932	881	705
17.183	9739	1786	2643	1960	1497	2915	1677	4023	2036	3812	1415	4178	3017	2758	990	2692	2047	5743	1759	4560	443	1267
17.2	11152	2301	1744	2173	896	3605	1996	3471	1666	3659	1626	4643	577	2803	666	3022	1915	4777	2232	5507	0	507
17.217	11466	1916	1383	1234	967	2974	2094	3982	774	3319	1346	3527	1713	2750	2120	3162	2233	4266	2964	5420	662	1030
17.233	14570	4546	1926	1058	1637	2420	1089	5219	2050	3693	1523	2920	1290	3019	816	2311	2413	3736	1843	5144	734	995
17.25	12739	2311	3212	2686	1346	1528	1611	5318	2328	3802	1591	2905	1279	3136	1101	2621	2608	3243	1702	4763	830	792
17.267	12621	2501	2718	2064	1885	2069	1542	4883	3576	4300	2290	4316	1209	2255	1080	3959	2316	3448	2763	4342	1278	774
17.283	11330	2629	2537	1804	1696	1817	963	5495	819	3751	2516	3602	1155	1904	1268	3425	3021	6046	3149	3940	941	780
17.3	10199	2054	2575	1744	1152	2174	1883	5882	1525	5187	1690	3065	797	1942	1339	4043	2489	5665	2559	3241	1038	712
17.317	10967	2676	3212	1831	2349	3077	2078	5986	2521	4891	1782	3646	558	2514	1156	4312	1868	2821	1403	4324	1023	1379
17.333	13898	1749	2313	1743	2139	2752	1843	5868	1514	4291	2680	3685	993	1335	1119	3545	1853	3707	1074	4105	994	579
17.35	18577	1196	2752	1550	2606	2742	1991	5008	2316	4290	1338	2441	594	1856	1348	2645	2494	2642	1320	3531	1214	1451
17.367	27988	1494	1726	1328	4047	2529	1872	4028	498	3532	1683	1783	635	2648	1751	1672	2943	2940	1195	2834	1315	1710
17.383	48104	2572	2784	1823	1863	2623	2076	3829	1497	3135	1920	2029	0	2916	2263	2289	2830	3562	1888	3043	1164	1599
17.4	83044	2517	2428	2302	1902	3129	2303	3578	1737	3104	2643	2249	0	2804	2285	1208	1186	2645	1762	4424	1407	1558
17.417	136357	1735	1973	2444	740	3100	1953	8616	2241	3553	2199	2180	740	2850	1622	2957	1371	1786	1811	3996	740	1683
17.433	215190	1156	1902	2235	2477	2469	2338	6448	2307	2281	1870	2369	1939	2749	1340	2490	1731	1841	1416	2980	642	2232
17.45	321892	804	2057	2559	1213	1865	2129	4426	1716	2100	1880	2950	2075	2311	1202	2388	3179	2422	1251	2708	1439	2372
17.467	452788	851	2344	1621	1263	3067	1063	3947	1241	2263	1994	2765	2063	1757	1454	3106	3102	2758	1051	2634	599	1733
17.483	608751	1817	2297	1442	1772	3676	638	3824	1507	1804	3746	2756	1301	1813	1088	3008	2097	2261	508	2510	556	1348
17.5	768638	525	2298	1157	1554	2211	2539	3473	1918	1405	3832	2110	773	1506	1095	3050	1979	1777	978	1321	808	2343
17.517	914214	1362	2398	2484	1780	1795	1673	1451	1903	1279	2990	1867	882	1365	1692	1295	2397	2498	1521	1525	698	3372
17.533	1067115	1066	2439	3885	2119	1092	1446	2104	820	2328	2318	2101	970	1556	2924	0	2563	3646	1174	1255	848	2680
17.55	1208254	739	3963	1356	2609	575	1745	1984	747	4447	5625	2600	645	2090	1366	0	2737	3807	1119	2738	1462	1682
17.567	1332177	1776	4999	1129	2934	738	2425	4023	1801	3843	2985	2832	1737	2309	1719	1732	2218	3354	1327	2897	1569	2284
17.583	1429035	1108	3830	730	3576	1925	2115	3197	3208	3732	3707	1727	1437	2129	2009	1726	1653	3046	1536	3265	1109	1845
17.6	1447138	740	2327	1282	3322	1802	1435	3020	1659	3423	3717	2167	1016	1982	1501	2487	1820	2386	1828	3647	1452	1400
17.617	1439592	1506	2154	1488	3451	2171	1044	3380	3744	3644	3928	1483	841	1467	1770	4226	988	2260	1453	3701	1584	936
17.633	1437031	2057	1952	1762	3536	2705	1826	3740	4981	2096	2813	1990	1183	1093	2049	5166	730	1508	875	3264	1370	875
17.65	1408336	1403	1895	2163	2683	3008	2119	1492	4820	1382	3187	2386	1100	1827	1363	3634	1530	1961	1614	3056	290	1733
17.667	1356863	383	1905	1834	1884	3282	1440	1159	3251	1698	1917	2640	938	2309	1124	1837	2121	1420	1149	3980	631	2482
17.683	1274594	677	4443	986	1980	3116	1091	1114	3186	2329	1617	2706	1198	2102	1322	1940	2961	2012	1187	2604	769	873
17.7	1179524	924	5172	2672	3027	1571	3320	2128	1933	2925	2593	2681	904	2179	1620	3682	1963	2356	1616	2861	795	638
17.717	1089192	1527	4828	3041	2506	1388	4138	2378	1167	2754	2935	2584	1973	1873	1710	1461	1475	1582	1806	2349	2001	504
17.733	990814	1793	3585	1620	2946	1963	2116	1595	0	2384	3196	3034	1251	2263	1497	1171	1927	1588	1571	1440	2103	796
17.75	899203	816	2731	524	3638	2612	2761	1016	0	2924	2569	3491	804	2764	1548	1647	1870	2042	1707	1593	1694	1475
17.767	818540	498	5439	726	3527	724	4135	1809	1196	4229	2969	3233	1644	2738	1944	1967	1696	2109	757	1533	2471	1610
17.783	746004	1300	4903	1426	3078	2464	4017	2916	2617	2688	5356	2457	1976	2493	2234	990	2772	2674	1254	2103	2327	1609
17.8	677813	1254	4965	1822	3466	2183	2635	1567	3293	2469	1721	2118	2050	757	2074	0	2625	3677	1929	2382	1141	1886
17.817	607078	1428	3801	2268	3183	1740	2682	2859	3392	2922	1663	1837	2582	1625	1606	0	3086	2619	2258	848	535	1964
17.833	545745	1747	4689	2692	2336	2130	1710	3256	2348	3806	3254	1395	3156	2430	2010	3754	3247	1721	1726	1674	0	2241
17.85	481132	1896	5266	0	2164	2726	2461	2031	2495	3224	3214	1784	3058	3285	1829	3464	3456	797	1752	1696	395	2585
17.867	419439	1439	5594	2301	1614	2878	2460	2194	3196	2539	3668	2921	2756	3750	1804	4083	2897	1818	1498	2594	471	1450
17.883	371651	1053	6001	3628	1433	2407	2424	3869	2826	2828	4046	2724	2893	3225	1357	4295	2598	1670	1206	2276	1051	1280
17.9	331942	1750	6927	2433	2894	2092	2270	3389	2540	2976	4496	2615	3990	3253	1561	3351	1222	1662	1067	1751	1235	1186
17.917	306837	2099	9097	1936	3695	2258	2303	5795	5156	3810	3742	2905	1119	2149	1737	4109	1411	1724	1966	1410	944	750
17.933	273149	1616	10628	2007	3537	2455	4659	3440	6502	3138	3605	2673	3473	2172	1402	4497	2189	2934	2781	1776	2575	0
17.95	231639	1556	9658	1641	2899	3751	5659	3249	3168	2517	3711	1405	2634	2318	2915	4243	1980	3408	1407	1846	2049	0
17.967	208591	1737	9140	1205	1074	1917	5347	4535	3754	928	3898	3304	2930	2495	1847	4274	2477	2487	2389	1480	1838	431
17.983	193994	1408	10525	2319	2202	2425	4867	3692	6358	1546	947	3139	3389	2198	2329	4076	3564	2027	1359	2161	1424	1305
18	174006	967	11982	4217	3480	2438	4791	2601	3743	3097	2436	2992	3595	2954	2117	3752	2861	2527	3292	2803	1381	1762
18.017	149542	759	12092	2197	4768	2460	3796	2535	0	3436	5306	3631	3519	3065	3003	3655	2350	3622	2837	2387	1135	2155
18.033	128021	679	13172	4445	4060	1551	5456	2523	6960	2992	4404	4431	3401	2947	3895	2340	667	3566	3958	2229	849	2078
18.05	111088	995	16750	3414	3786	1505	4543	2965	4712	1863	5856	5376	3291	1599	3465	2294	2104	2517	3963	2266	1214	1883
18.067	99275	1208	25354	1345	4241	2462	6919	3811	4822	2350	5613	5241	2969	3145	3306	3931	4463	2899	4308	1949	716	1504
18.083	95119	1410	46859	899	5075	2930	4007	3371	2978	2858	6326	7624	2281	2314	4219	3603	5888	4065	3716	2682	580	1905
18.1	92556	1292	94223	997	1405	3166	4804	2544	3313	3747	5281	8189	2267	1944	4876	3490	4017	5152	3338	2395	0	1682
18.117	84782	408	174006	1815	4173	2843	5460	1485	5875	3389	4461	8381	3449	1529	3490	3229	2726	3989	4465	1783	1101	1989
18.133	72342	572	278656	4289	4161	1737	3503	3059	5102	2941	5539	9337	3701	2155	2527	3107	1409	2137	6005	1329	1336	1668
18.15	64784	970	416593	3560	4838	1849	3356	2294	4008	4178	3235	10798	4214	1910	1776	3823	1392	1919	4499	1298	1207	1554
18.167	64241	1304	606639	3014	6827	2325	3434	1844	4176	4979	2592	11009	5364	989	1923	3515	1880	3374	4281	1500	614	1748
18.183	60667	1430	801767	1087	9058	3035	3585	3505	7244	2417	5170	13787	5861	1529	3690	3188	3507	3276	4478	1657	2494	1727
18.2	55211	1449	972983	1094	6956	3650	6203	3827	6828	2736	7362	13413	2131	1243	3993	953	5403	2876	4612	1945	1368	1649
18.217	55089	1290	1138978	2149	3694	4950	6962	1196	5683	4837	7308	12861	1872	1917	5605	7380	8425	4908	7131	1772	1957	1347
18.233	56846	1167	1272852	2711	6926	3702	5874	2686	7799	6083	6368	12517	2188	1872	5984	5136	7588	5559	2426	1970	2123	1242
18.25	54340	1302	1384996	3613	5248	3219	5195	3466	5502	11529	6078	11998	6400	0	6472	4376	4975	5964	2198	2679	1713	2087
18.267	47984	1380	1447841	4111	5927	3010	3874	4135	4425	12725	7865	12982	6804	2149	4235	2986	4817	7938	3718	2311	1372	3034
18.283	45122	1564	1420253	3383	5928	2788	4886	4448	6162	14849	11663	15146	5556	1619	5252	1012	4778	8488	5271	4005	2144	2605
18.3	47621	1342	1374316	2106	5696	5924	5833	2224	4102	14858	16638	16145	5835	1845	5737	1164	5040	9850	7113	2186	4381	2014
18.317	48509	1061	1323811	1871	5872	5787	5996	1375	4904	14947	21861	14939	7417	2259	5446	3197	5793	10793	4378	7775	4265	1709
18.333	47689	4029	1235824	3875	4681	3129	1954	2048	5321	14629	29358	14871	7547	1577	4874	5288	6336	13834	2944	8819	2512	1210
18.35	49381	1884	1166702	3669	3534	4779	1903	3086	3850	14488	39771	16323	9981	10188	6816	6216	4705	12373	3090	8950	2569	3234
18.367	48634	1892	1112683	3443	7903	4068	1268	3645	4265	13987	48904	17105	11574	8166	7055	7526	4111	13109	4737	8376	2587	0
18.383	45012	862	1023795	3585	9852	4375	3094	6393	7459	13266	55351	17673	9779	5792	9226	8650	5608	10939	5382	9678	2473	1110
18.4	44446	1056	945298	1688	9364	5588	3555	6553	10600	16204	64232	16586	10356	8152	11431	11666	6786	12421	3990	10905	3049	828
18.417	42589	1181	866187	953	10330	2062	4668	8416	14334	18327	74163	16992	10145	8243	9741	13078	9096	12639	3154	14535	2684	943
18.433	37905	398	774708	1677	10213	3050	5557	11548	19505	17810	76796	17509	10409	6014	10500	12342	13500	13845	3628	15802	2760	2826
18.45	37621	457	698683	4481	10655	3005	5108	12434	25722	16467	73981	18006	12037	5851	12940	10645	19403	12992	4588	16704	3947	3957
18.467	36977	1410	604184	4577	10624	2998	4389	11462	33889	16934	73255	16499	13241	8910	15126	11470	24492	12124	6134	17250	4614	4011
18.483	31511	1805	527116	2578	9877	5296	4078	14804	45666	16623	72059	15381	18175	10039	26857	13089	30603	12913	7991	11732	4116	5769
18.5	27553	1861	479695	2730	12086	5262	3769	14893	56102	16126	66620	16006	29804	9671	54319	14503	38066	14696	8846	11985	4917	1689
18.517	26224	1488	430856	2521	19623	4023	4710	14621	65628	14820	61645	18817	51321	9710	97383	15157	44805	15260	12205	13802	7856	1738
18.533	24267	1192	380958	3435	36713	4766	5691	14150	76184	14568	58294	22036	96653	9515	164658	14256	52566	14869	18916	16469	7953	2523
18.55	22854	1664	335071	5250	66402	4728	7437	14062	81913	15315	55562	25977	179698	11323	256363	13029	59039	15345	25888	16324	9151	3203
18.567	21169	1915	305435	3543	126703	5325	11832	14451	82700	15796	52098	30011	301274	11556	368574	12640	62671	15183	34769	15350	11964	2417
18.583	18243	2017	275140	1254	220028	4993	16252	16193	83177	17099	47849	30969	444145	11630	508226	12841	66644	15536	46316	17190	14898	2801
18.6	16847	1517	245649	3411	329449	4825	23730	16500	82807	18141	45918	29346	606324	10093	638112	12289	69635	16264	55984	17471	16334	5829
18.617	15864	1187	223570	2794	466928	5337	32991	14993	79648	19194	45522	31690	793921	9764	730003	11599	68124	16591	64545	15232	16943	6389
18.633	14472	2219	195115	3292	618047	5481	41306	14081	75496	20180	41704	36942	959905	8879	791422	11495	63519	16286	72211	15285	19240	7398
18.65	13900	1352	175649	4549	767932	5908	48839	14431	73140	21000	34590	38620	1087106	6892	839841	10604	59809	16942	76162	16448	24707	6912
18.667	13806	1885	165606	3287	928121	6470	56682	15416	70094	23234	30103	38795	1184541	5694	907682	10118	56489	20477	76423	15710	37776	6635
18.683	14529	1465	148845	2439	1068859	6760	62838	16808	65500	27663	29992	39024	1262721	5142	945584	10796	51274	23165	79394	15007	65544	7467
18.7	13549	818	127873	1973	1174484	6488	63076	16901	63511	31970	28742	40490	1315440	5911	916607	11559	45715	25654	83418	15754	110281	7099
18.717	11062	1523	114773	2469	1237246	7306	63030	16259	62156	33759	25107	44570	1305974	6347	880861	11775	42362	28642	83273	17905	178973	6559
18.733	8531	2271	108765	2431	1227991	8190	66600	15805	56365	35570	23167	47816	1274378	6354	867012	12708	40357	31410	82489	17892	287330	6759
18.75	7843	1851	95873	5995	1187881	10027	67940	16389	49898	37371	21451	48579	1232472	5978	818473	12433	40240	33320	77856	20037	430718	6062
18.767	9146	2624	83992	4153	1162419	7600	64983	19155	46240	38678	19575	49824	1163769	5755	742662	11545	39911	32633	69984	24174	576105	5581
18.783	8343	2347	81297	4023	1105525	6549	62677	22233	42232	41329	17859	49907	1091323	6503	663893	12817	36496	31054	64231	27918	723327	6528
18.8	7821	1783	78003	1626	1008368	5050	61028	24529	38598	44274	17927	47578	1014295	6520	584097	13885	31934	33766	58536	30171	864379	7583
18.817	6718	1298	72473	0	921875	4458	54992	25420	36174	45446	17974	48829	906407	7291	531094	14503	28945	38016	52572	32933	990963	7563
18.833	5441	1291	67667	491	852086	4410	47765	29134	32558	47862	17362	54441	798230	8260	492496	14332	27055	40115	48334	34327	1153887	7260
18.85	4788	1719	64924	1497	792903	5100	43989	35093	28548	51175	18002	59185	739330	10249	447001	13304	24087	40814	46267	35610	1254523	7488
18.867	6543	1635	65177	2485	723032	5381	42828	37123	27383	51848	18444	61802	668464	10420	399858	14330	23853	41701	42806	37868	1208625	6959
18.883	6969	1598	65369	3546	636777	5215	42995	36667	24625	51004	17063	61679	595419	10340	349434	14445	24764	44928	39827	39108	1168533	5727
18.9	6631	671	64566	4124	568468	7162	39184	38084	22400	51252	14926	60240	553161	9210	301064	14208	22313	48002	39689	39719	1171675	4943
18.917	6024	428	63438	2932	512270	9303	32392	40895	20421	52715	12872	62788	494995	7754	265518	14584	20016	49488	38557	39895	1141754	4378
18.933	4933	1209	60710	2151	450673	8389	28762	43834	19597	55330	13624	66719	431230	7262	240797	14617	18326	53991	33874	40444	1105531	3874
18.95	4250	1863	59456	2721	399589	6235	27879	45031	19583	57515	14569	70483	382688	8667	218888	13497	16179	57176	28378	42934	1042222	6428
18.967	4604	2137	58330	6934	365502	4988	23791	44926	19338	58608	14056	78966	343242	8054	196536	13034	15872	55350	24989	47822	929505	6162
18.983	5387	2478	52318	2774	332573	5581	23668	45982	18746	62408	15233	88508	305745	9728	175354	13613	15831	53835	23862	51521	836223	6086
19	6038	2862	47293	1754	300520	4033	23912	49730	17646	63426	16159	90060	266870	10524	155802	15230	15612	56075	22722	52152	770612	6189
19.017	4991	3292	44621	1680	267372	6143	22074	51522	17103	62464	16056	91437	251226	8710	137492	15109	15134	60685	22475	54247	716820	6743
19.033	6061	2646	40375	1773	236955	4248	19102	51020	17526	68136	13276	97340	239162	7799	123114	13214	14349	63723	21231	56440	668963	6603
19.05	4639	2228	36195	3092	212839	4886	16270	52162	16039	75055	14003	100657	201861	8530	112171	13184	13957	65420	19662	54903	601446	6662
19.067	4516	2329	32716	3156	186000	5910	16704	54012	13152	75357	15778	105240	168158	9821	104368	14419	13935	67158	19678	56394	532616	7087
19.083	5396	1137	29865	4086	161880	5648	17538	56087	12987	75942	15418	111032	150402	11037	98882	14199	14301	71380	19582	58514	475621	7222
19.1	3273	2629	28132	4688	148537	4241	17272	59669	14444	81398	14742	105717	145078	9316	88252	13854	14116	80153	18081	57345	417846	7133
19.117	3052	1734	27316	3411	137135	4416	16852	64463	15690	88676	15153	95137	140962	8623	74017	15278	14303	88011	15175	60109	375111	7165
19.133	3567	671	25167	3198	120888	4708	15271	68852	18032	99824	14631	89634	127568	9060	66482	15759	14020	95690	14366	65327	350485	6756
19.15	4141	2183	22229	3427	108143	5219	13039	69539	17613	111441	15904	86628	110845	8311	62897	16263	16225	102935	14246	72446	320618	6334
19.167	4159	1983	19318	4254	98950	4275	12770	66814	17335	118706	16170	83916	96409	7745	58838	18175	16816	108726	14868	83113	282331	6837
19.183	4372	2318	17502	3481	85951	3574	13381	70009	19404	123906	12941	79682	89406	9283	56706	19895	15117	112645	17384	89799	251660	7928
19.2	3985	2570	16956	4201	77149	4487	12965	76502	19755	124843	11445	72982	85025	10481	55049	19491	15505	114869	18079	92396	227662	8211
19.217	3027	1938	15260	7122	77211	3926	13202	77518	20028	124206	11030	69786	80080	10601	50707	18674	14915	118770	15402	98634	208734	7488
19.233	2746	1561	14777	1044	74713	1810	13319	85880	17575	123768	11441	67790	76831	12168	45738	30102	14003	111980	14750	106845	189435	7213
19.25	3531	888	14684	1991	67375	1965	14333	100913	17044	119477	11000	61693	70793	13050	42995	29122	14471	100619	15207	114682	166754	6886
19.267	3317	859	14079	2818	64505	4223	15146	106790	16316	112962	9805	56229	64514	14092	42899	26873	14436	96692	16711	115856	149875	6655
19.283	3002	2822	12299	2603	63179	3750	15720	110759	15618	105211	9759	52178	63324	16261	43933	27456	13497	92846	17247	115074	138919	7209
19.3	4740	2029	10679	3571	61260	5619	16033	116306	15188	91841	9697	46614	64958	14273	44225	27932	12934	88525	17109	122309	128357	7275
19.317	5532	1023	9634	4776	60790	2963	15705	121306	15648	83968	7268	42125	64263	14384	42906	25569	13986	83342	18752	124616	118194	7609
19.333	5043	1356	8794	4876	61529	4223	15334	124744	13671	82431	6317	40328	62171	15886	42145	21732	15509	76042	17925	118321	109463	8163
19.35	3879	1511	8788	1197	63639	4500	14785	126006	12421	79754	8310	38610	60175	16628	42285	21341	14546	70747	16214	110712	98335	8664
19.367	3586	2311	10108	896	63778	3632	14799	122167	10538	75258	10309	36155	60382	16402	39735	22030	12794	65893	16087	102854	88099	9244
19.383	2203	2980	9119	1830	62798	3298	15115	110701	11182	66449	7942	33789	59022	14220	36346	21400	8474	59802	14236	93828	82844	8890
19.4	3727	2365	9217	2353	62303	3028	15929	101257	10618	59056	7562	31746	54660	13487	32956	20564	8119	53252	12686	87323	80960	10436
19.417	4271	2255	8787	2360	57265	4425	18411	98028	10155	56205	10055	29309	52017	12879	28184	19337	8264	50727	12816	84521	79156	11493
19.433	4504	0	7827	1921	51881	5507	16915	93948	10560	53365	5570	27371	48390	13325	26640	16519	7322	47852	12773	77275	74710	11017
19.45	3077	2462	8283	1592	49227	5133	14145	88991	10781	48533	4359	27278	44669	12814	27464	15188	6714	41235	11768	69876	72287	11704
19.467	1090	2744	7234	2263	45356	4699	13505	86434	9385	44431	4605	28565	42525	12809	26870	14962	8165	37690	13055	66099	74857	12888
19.483	3951	1867	5941	2469	39637	3663	13031	81893	8351	43193	4558	29912	38724	14123	24307	15243	6469	35747	12143	61629	74746	12393
19.5	5661	1635	4675	2155	38917	3846	12567	74601	7566	42020	4354	30416	38774	12835	22047	14864	6790	34458	9300	58207	71263	12365
19.517	4062	2737	5071	2526	39750	5183	11918	65307	7976	36811	4830	29237	39663	10230	20155	15801	6453	35911	8368	55464	68590	12196
19.533	3571	6553	5324	1839	35971	4570	10067	59492	8836	33935	5452	28240	34913	8426	18260	15429	7791	35966	9313	50009	65711	12264
19.55	3156	6754	5734	5418	31010	2380	8230	56245	10537	33301	5858	29851	31596	10756	17468	13539	6916	31683	8817	43815	62340	11873
19.567	3025	6015	4916	1110	26881	3569	8451	49474	7051	31909	8063	31617	29651	9355	16182	12290	4051	28710	6116	38813	58183	10322
19.583	3985	4112	5209	2736	24693	3776	10018	44143	5868	32796	6325	32724	26820	8863	15343	11970	8506	30907	7709	36701	55518	9072
19.6	4081	5839	5773	2604	23429	1322	7541	41529	5640	34079	5899	34951	23796	7468	13675	11248	6833	31421	7966	35474	53074	8592
19.617	1110	3503	6759	1528	22214	2199	6768	38674	5164	31739	6835	39072	21669	7250	12492	10263	6191	29503	4543	33930	47309	8016
19.633	1289	6398	6235	779	21699	2387	7443	36234	5576	28799	8421	45921	20666	7738	11718	10991	5354	28059	2536	34011	41256	9039
19.65	1787	5793	4824	1775	20577	2970	7025	34945	5201	28331	8408	53045	19147	5714	11415	10385	6425	26780	2471	33297	38410	9933
19.667	2826	0	4952	1197	18033	3415	6320	34800	4775	31223	7792	58519	18637	5651	11958	9871	5075	25893	4941	30345	36498	9302
19.683	3987	2927	5597	3753	16644	3442	5059	32806	5509	34912	8553	64668	17234	5662	12052	9903	6061	27531	5417	27192	33933	6762
19.7	2412	1298	5583	4297	15427	3785	5165	31349	6366	35389	10563	72358	16097	7447	11465	9740	5422	31610	5086	27594	32035	5308
19.717	1446	5124	6505	5241	13184	3873	5429	31253	7542	34789	12263	79542	13894	7196	10465	8676	5125	36248	5060	30051	30057	5314
19.733	1562	3674	6332	6174	13810	3121	6947	32531	5861	36402	11892	87363	12423	6366	8909	8858	6824	39303	4718	29231	27439	7388
19.75	2479	3813	5666	5788	15402	5372	5534	35924	5770	41357	11634	93153	11549	4983	9384	9090	7822	42182	3892	26716	25638	5925
19.767	2320	4283	5138	2801	13142	0	4569	36281	9222	48919	11427	92340	10949	3673	8985	10319	5692	47320	6379	27076	22516	5418
19.783	2283	4345	4360	5059	11412	4226	4421	32255	10380	53697	10336	87391	11108	7377	8737	11362	6294	54127	6725	30483	20625	5280
19.8	2719	4734	4086	2897	11585	2019	4672	31360	9364	58194	10360	80525	10697	7147	8690	11125	8562	62562	4446	34214	19569	5902
19.817	2305	2516	3861	4416	11435	4620	8971	33901	10239	67675	8943	77150	10958	5554	6735	10286	9810	69441	3887	39295	17270	6258
19.833	2081	3002	4450	1794	9600	4372	7263	38929	11329	78632	9170	74084	11743	5240	5371	10147	9826	75561	3707	47029	15673	5207
19.85	2644	4028	4510	1385	9495	3264	11353	45653	11804	84614	8514	65634	10927	4904	6072	12322	9837	84414	6480	54189	14321	4412
19.867	2899	4267	4708	3752	10163	4600	10629	53404	12047	90487	7578	59870	9890	7429	5942	12848	9550	91463	7681	58584	13880	4428
19.883	4353	1597	5245	3411	9342	4331	9135	62704	12070	98612	7762	58082	8993	7808	6697	15084	8695	92210	7803	64502	13288	4643
19.9	2516	3319	4358	5099	8168	5207	8645	70325	11823	100501	7391	56003	9283	8555	7592	18787	8260	87427	8236	75985	10704	4785
19.917	3819	2418	3992	5311	7922	5875	9093	76589	10223	99290	7383	53123	9263	9695	7558	20875	9776	83230	8929	85349	10499	5786
19.933	1433	2000	4141	6412	9387	6390	12042	82267	10420	98628	8369	46222	8714	9759	7079	21963	10467	76138	8712	88727	11526	1799
19.95	720	2770	4770	3817	9973	8412	10823	86941	10705	91871	7778	42094	8057	10416	6724	24590	9682	71777	9215	91136	11863	6191
19.967	905	4442	4387	4048	6929	4959	11128	90910	10064	82274	6367	37826	8293	11594	6357	26512	9492	73886	9901	94322	10877	6704
19.983	2904	5092	4487	2344	6674	6297	11361	92550	12732	77618	5160	34501	8301	12077	6172	26979	9457	70956	9920	94693	9042	6453
20	2349	4044	5067	3739	4369	6448	9971	89947	9552	73246	4685	31948	9357	13955	6887	27610	7398	63411	10561	90491	8346	8588
20.017	2474	2808	3807	4109	7329	5218	9539	89433	9009	68441	5287	28492	10404	15297	6719	28489	6251	58187	10492	85255	8771	4868
20.033	3401	2805	3953	3578	8113	5482	10492	92255	9195	64805	4271	24389	8626	17609	6378	27376	5529	52635	9077	82398	6452	7189
20.05	2428	2679	2771	2587	9098	5819	10468	90587	9375	61368	3565	20971	9095	19016	6820	24524	5823	46955	9037	78726	9185	6478
20.067	1520	2722	4870	3395	9189	5222	9456	84483	8422	57208	4672	19893	11441	18071	6822	24444	5701	44881	9226	73207	8272	6846
20.083	1081	4082	4284	3861	7239	4732	8632	76826	6506	51529	4733	20026	10304	16657	6451	26115	6213	43483	7199	68876	6042	7252
20.1	1730	4348	3240	1904	4241	5607	8964	72890	6233	47566	3465	18228	7478	15411	6666	23350	6549	38191	7019	64442	8080	8833
20.117	3699	3430	1948	3552	4805	5487	8574	69417	4731	44299	3314	14891	6431	14289	7470	21742	4941	32443	9356	58298	6341	9523
20.133	3821	2821	2395	5939	6714	4404	7343	60290	5344	40839	5111	14135	6790	15797	7271	20534	4806	31669	6679	52425	5936	9389
20.15	2080	3237	3664	5762	5294	8409	8769	50730	5768	36743	6121	17220	7690	18251	6328	19467	5658	31069	7478	47617	6977	10516
20.167	2888	1801	3401	1657	5826	7192	7587	47647	4328	32162	4820	18095	6706	16565	5678	19056	5974	28676	6695	41977	8036	11059
20.183	4590	2017	3241	3644	5986	11762	7778	45548	4210	29296	3886	17390	6232	16431	5360	19476	4677	26715	6732	37201	8105	12734
20.2	3675	1621	3225	4809	4999	8739	7467	38849	4366	26041	10193	18478	7379	15219	4896	20426	4426	24670	8099	33069	9339	14572
20.217	3099	1793	2891	4284	2485	6589	6902	34234	4982	23176	1849	20262	7818	13325	5438	20830	6056	21469	7067	29127	8545	14592
20.233	2036	2029	5452	5483	3130	9512	7192	32885	6056	22232	6719	21577	7437	14841	5688	18059	6625	17889	4352	28677	5642	13758
20.25	1690	1671	4849	3351	9454	9595	7685	31342	6071	22367	3894	20285	6833	14033	4854	15399	7462	18719	3762	26733	5701	12963
20.267	1678	3287	0	2281	6455	8770	6659	29096	6374	19784	2726	20095	6185	11853	4039	13337	6486	19610	2794	22625	5929	11714
20.283	3129	4566	1252	1899	3061	8842	6486	24369	2771	18356	3274	19146	5682	11467	5544	12068	4864	19334	2899	19227	5938	11266
20.3	3192	1840	1989	1870	2820	7919	6914	21279	3384	18125	3132	17101	5357	11639	4448	12382	6811	18631	2618	18130	5973	11309
20.317	2727	1875	2402	2737	2227	8020	4386	21061	4299	19524	2743	15981	7352	9171	3307	12509	4416	18316	2387	17159	6252	11865
20.333	3357	3084	3177	3100	2840	9083	1338	21579	6311	18194	3058	14138	7882	8458	3550	12188	7246	17559	3236	16694	5558	11237
20.35	2774	2998	5351	2568	3296	9795	1160	19238	6122	17544	3309	11989	5361	12737	5180	11838	7718	18336	3864	17080	4501	9875
20.367	3357	2873	4721	1454	5259	8437	6411	17636	4039	17709	4786	11687	3634	13012	4744	12545	7677	20140	7131	18105	4510	9335
20.383	3712	3626	3328	4100	5735	2887	3941	17821	4756	20853	5267	11671	3690	9951	4287	13813	6062	20162	6284	18637	4336	9580
20.4	2815	2917	2643	2070	6404	2891	6887	18564	5364	23733	3215	12576	4275	7798	5095	15210	5422	19102	5329	18191	4641	10993
20.417	1798	2709	2730	2938	6088	3435	7312	18503	5136	20425	2371	14350	5773	8921	5263	16176	6689	18387	3349	20053	4412	11543
20.433	1235	0	1671	786	6458	5159	6949	18327	4329	16781	2413	12421	6745	6127	5016	16375	7442	17247	3346	22265	5346	11851
20.45	1951	4004	4252	0	6457	4743	5382	19565	3543	14732	2158	6756	6064	9502	4687	16170	8133	15133	3783	21965	5683	7983
20.467	1570	2893	4639	0	7439	4645	3771	21535	3843	15367	3462	7944	5174	10717	4706	15798	6047	14027	3653	19472	5551	8786
20.483	716	2646	1382	3792	4982	1611	5865	18937	4734	14431	5332	7192	5098	10398	4741	14527	2987	14639	2491	17660	5865	9809
20.5	0	2561	905	3531	4344	1356	5075	16826	4870	13295	4216	6703	4401	10330	4472	13825	4127	13771	1184	16202	5830	3489
20.517	3256	2174	0	4234	5544	4852	5383	15935	2914	15486	3645	7376	5052	9415	3734	13474	5630	11961	4140	16443	5144	6931
20.533	3785	2704	3552	3902	4945	0	3908	16065	4052	13707	4129	10105	6118	10111	3442	14444	6625	9274	5042	17345	3673	6274
20.55	1590	2972	2576	4010	3687	2375	4462	15855	4066	11808	3773	6387	5915	10769	3224	13169	2682	8169	3824	16710	3948	5314
20.567	1488	2051	1901	4205	4089	3560	5014	14360	2753	10884	3364	5936	5639	10528	5262	10966	1915	9971	2840	13608	4702	6139
20.583	1849	2151	3198	2981	5451	4343	4346	12807	1908	10630	3249	5258	4848	12233	4051	10892	2638	11401	2504	11542	4552	8020
20.6	1025	2688	5433	2535	3277	5044	4088	12234	2281	9530	5180	4845	4556	12553	3008	9892	4797	10521	3882	11246	5665	8944
20.617	2960	6109	3945	1546	5835	6241	3832	12682	2184	8817	5026	5012	4771	11068	2950	8964	3384	9627	3798	10866	5381	8995
20.633	5062	0	3221	1138	2555	2646	3806	11727	3031	8836	2620	6136	4820	9950	4211	8145	2023	9075	3452	11679	3482	8012
20.65	3633	2418	3982	3450	4282	5625	3675	12474	3868	10335	1534	8056	4028	9419	4766	8506	1368	7859	4047	11117	6077	7281
20.667	2275	2570	5904	2903	4995	3285	2997	10985	5650	12887	1313	7007	3412	8333	3306	7381	2782	6140	4167	9199	6204	7030
20.683	2414	3337	3517	829	6288	3002	3471	10577	5464	9255	2816	5071	5192	7128	4516	6108	3274	7865	4304	8423	5252	6627
20.7	1504	2958	1359	1739	6335	3174	4077	15061	5525	7941	3192	4501	7914	4038	7306	6818	2563	7864	3646	9439	4744	10037
20.717	3402	1662	1930	1711	4069	2488	6834	11159	5138	8160	2214	3246	6078	5581	7081	7951	1551	9785	2953	8426	2639	10431
20.733	2193	1688	6706	0	4922	2257	8564	14119	3304	8664	2622	3106	4883	4866	5540	10934	1413	8492	1501	8026	5215	8387
20.75	1028	4106	3028	0	4586	4211	5835	12987	2710	9147	2908	3518	4308	4754	3231	6151	1271	9452	670	8915	1618	6465
20.767	1511	2623	1828	1631	5799	4487	7237	10228	4064	7174	1913	4288	2444	4473	4004	5034	1739	10109	734	6579	2129	6567
20.783	2206	5208	4026	1408	6487	7483	7298	10573	4791	5614	3030	4683	4701	3665	3300	5686	2710	9818	1200	5136	4122	6546
20.8	1089	1824	3726	1841	2526	0	5920	8326	1985	7011	1325	4783	4975	3903	2575	6693	2646	8367	1268	5119	2835	6447
20.817	2441	961	3232	1894	3992	1065	4382	3209	3781	5644	5193	5868	3525	4991	2793	6138	3037	7630	1904	5931	3184	5886
20.833	2397	3726	1859	2098	4387	993	7457	5080	2737	5326	6714	12504	1602	5790	2935	4618	3574	10993	4456	4609	3578	4706
20.85	3799	2988	1608	3573	3653	1158	8071	4459	3583	5259	4953	8359	3736	5757	3135	4119	2889	10686	4344	4927	3663	3595
20.867	4702	1908	2143	6092	3322	3854	5671	6710	2631	5338	3349	5710	4526	4058	4342	3640	3226	10900	4458	3067	4024	3657
20.883	4961	0	2073	2413	2879	5408	9328	7841	2836	4477	1404	5288	5433	2501	3670	0	3027	6898	3519	3208	1590	4302
20.9	2241	1860	3101	2048	3437	2981	4332	11634	5026	6625	1847	6169	5216	3651	2555	925	5183	5421	4267	4797	2910	3947
20.917	4018	2047	3130	2035	5568	5431	4474	6174	5365	4649	0	6283	4625	3200	2400	2867	4450	2022	3825	5394	3538	3317
20.933	2939	1946	1260	3438	5145	3088	4610	5379	5221	4689	8567	5527	3334	3381	2692	4409	4041	6414	2625	6257	2662	2914
20.95	2715	1832	2476	4137	2213	2093	0	9321	2223	4810	5417	5767	2378	4009	1942	4690	3756	6968	3825	2779	1829	2968
20.967	2838	742	3519	5457	3072	1892	1744	6947	2295	4278	4260	6570	6800	3720	2322	3910	5619	6904	2620	5399	2343	2072
20.983	3144	711	1698	5750	4106	2374	5273	9149	3358	4378	1321	4578	8207	0	2051	3990	5085	6352	3808	5163	1022	3419
21	2501	2844	3900	4644	4911	2545	5277	9168	1927	5972	1121	1787	6149	4361	3121	1798	3254	4559	3929	2524	763	3585
21.017	3436	2799	3403	2340	1986	1819	3986	6316	2230	4682	1539	1211	3736	4660	4009	1149	2173	3800	3530	3866	2896	5635
21.033	3320	1925	2476	2283	1833	2576	9461	5667	5845	5279	1285	4244	5983	6787	4232	3986	3904	3236	3494	2644	2585	5726
21.05	3558	2778	1010	1381	2224	3265	7826	7364	5357	4076	1763	4709	5788	5658	1913	3841	6144	6517	2113	3341	3199	6509
21.067	3887	2506	3736	2196	1778	2225	4410	9237	1975	0	2079	5498	6179	3075	2931	2096	8895	0	1365	4231	3702	0
21.083	4196	781	5498	5303	1924	3938	2476	7252	2356	3783	1836	5484	5981	2605	3831	1168	1917	3208	1992	4922	4249	1873
21.1	4162	610	4943	3069	1612	2804	2160	7232	2330	1152	3994	4585	5021	3141	4145	4181	2591	3932	2304	5719	5131	1555
21.117	4754	1843	1347	1752	1572	3069	7633	5693	1836	1297	2733	6045	1993	3406	6990	2425	2139	5988	949	4373	3615	1938
21.133	4713	3192	3660	4542	1300	2574	1794	5626	1647	4331	787	6578	2546	2970	3070	1934	2493	5355	2059	5230	3809	0
21.15	3981	1602	4221	2636	1836	2419	3466	3862	2545	4424	1221	4274	3124	1927	2567	2086	4848	0	1902	5822	3680	0
21.167	2124	857	4321	2571	2264	2202	3427	11023	2324	8441	1882	8525	1998	3316	2040	4271	5541	4964	2429	7262	2552	0
21.183	1149	4617	2695	2737	2421	2684	2253	3171	5056	7754	5228	6111	1790	3279	2172	7389	3196	8045	2430	6403	3709	1823
21.2	2961	3140	3173	5102	1887	4051	1617	4029	5082	8006	6760	6064	1124	3974	2525	4881	1653	6969	1680	6486	1472	2531
21.217	3940	1854	4121	7451	3572	5032	2253	4586	5864	7879	3351	6864	2590	4342	2610	3759	2460	4008	1091	5436	1114	2907
21.233	2552	1884	1503	10008	1544	4453	1870	5494	5329	2320	5123	6823	2980	7996	3594	2750	3895	6638	884	4328	3177	0
21.25	3322	685	3487	3382	2195	3619	1516	7805	4351	2655	5236	5893	2471	3068	2335	1298	8523	9586	2987	4596	2405	1285
21.267	4536	702	3038	2556	5333	3982	4644	6410	3957	3892	6323	5863	2821	2274	1514	6254	10203	5521	3946	4495	1493	948
21.283	4764	1408	5154	2117	5853	1472	7940	11202	5980	3498	6979	3202	1977	3322	1136	5164	7036	5051	4455	3342	1432	4652
21.3	2440	2628	7218	2776	5618	1780	9421	5070	6786	7628	5730	2298	3087	3147	1943	2826	8054	5098	3935	3230	3571	4155
21.317	1615	4431	5971	3513	3285	2888	3939	5252	6823	5026	1950	2719	3282	701	2827	4648	3011	5370	4807	2663	4567	7529
21.333	1733	4502	4336	3580	1419	3549	6097	8917	3334	3373	3539	2493	3265	2252	2294	2534	2734	6966	4596	5136	1154	2300
21.35	1851	0	2682	3181	998	3301	6154	6038	3060	4540	6056	8132	5023	3386	2126	1435	4834	8936	3369	5093	1095	2331
21.367	2276	3363	3671	3202	2342	0	9024	5478	5577	5443	3515	8702	3760	3237	2910	3309	5676	5441	3189	4545	2086	1743
21.383	2260	5347	5059	3911	5607	1178	10451	8752	2251	4087	5294	7921	2609	5008	3630	4523	5102	4743	4152	4028	3887	3971
21.4	5747	5774	5459	3549	1833	2071	8768	8127	9248	4206	6827	5926	2767	4376	2790	2275	5172	3920	4837	4335	4473	1419
21.417	0	4847	6037	3124	2228	1281	5695	8680	8778	3952	9252	5358	4296	4855	1587	1021	8933	3697	2837	4758	3755	1819
21.433	4882	1198	6319	2535	3226	1053	13406	8696	8004	3566	6749	4338	5133	4620	4341	5318	7638	3658	7755	5205	3721	2889
21.45	4933	3341	4931	2620	3828	2198	4723	7551	4247	4393	8058	5727	4761	4486	2311	1419	6255	0	4141	5517	3086	3257
21.467	4853	5358	5176	1529	10317	3651	0	3984	10342	5714	7990	6172	4205	2884	4451	2945	5202	6203	4446	6049	1925	3165
21.483	2760	5152	2942	2747	6369	1422	0	10579	6461	5972	6928	4399	5840	4530	907	2451	7335	4735	7240	9456	960	4003
21.5	724	2632	2710	872	5284	2381	0	9748	7405	7798	6928	0	5321	2775	2010	2838	4211	0	4398	8958	0	4622
21.517	9295	2765	4614	1009	2773	5088	7728	9383	7065	8075	13416	0	1884	3013	2802	2353	0	3887	5038	5956	2222	4692
21.533	5070	3542	2565	2124	3803	2888	6628	8428	7433	2972	6163	0	2893	3815	1713	0	9539	3734	8221	7353	3481	1798
21.55	4849	5164	2366	3414	4091	4597	4210	8644	6687	6104	13812	5195	3735	3926	3576	1819	10410	7334	13061	5721	2870	2736
21.567	6615	4924	1585	4439	3520	4154	3462	7962	0	5181	11436	4592	4816	3189	4598	3568	10738	6235	8631	4894	1385	3638
21.583	3870	4827	2410	4060	3610	5031	2756	6351	0	5367	9811	7810	6351	3553	4962	2840	9613	10082	8386	10009	4494	3494
21.6	3191	5101	5566	3657	6989	7595	2597	5887	8613	7912	7040	8138	4941	3983	2847	1334	12995	11917	7802	11010	4598	808
21.617	2811	5308	7500	4445	8400	5340	10048	8581	4845	10914	8937	7018	4152	2118	3841	2154	12713	10833	5399	6073	3011	2026
21.633	3785	3456	7919	2898	3532	3628	8937	8683	4976	7729	3532	2218	0	1387	4346	3195	12822	9748	8883	5682	1831	2138
21.65	2827	3204	4518	6534	4036	1709	10758	9499	4705	5830	2273	0	2836	4703	4543	1156	14143	4072	8448	5998	1272	1517
21.667	2097	3586	5745	5807	5418	1048	11985	13282	5543	6658	2421	0	4369	4349	5735	0	15206	5136	2130	1711	4602	3877
21.683	2089	5518	1655	4911	5617	1220	2634	15336	3989	2607	2990	5929	3893	3796	5819	4806	3942	7326	4298	2916	3519	600
21.7	2237	4743	1371	4301	5308	3848	4004	11199	5627	2677	2952	5863	2837	5162	4606	4639	16425	2089	3570	2927	4399	1842
21.717	2871	3647	1251	2952	5007	5264	6934	3278	5798	9642	8604	2357	8002	4393	2739	3725	9949	6380	9694	0	4301	4933
21.733	3047	4148	2827	1924	3986	2018	9375	3825	9275	2937	8762	4818	9828	8416	4889	4220	3041	8514	6071	0	2951	2701
21.75	3421	6545	2960	2574	3204	1549	4360	9845	3538	2503	8114	7433	4784	4771	2704	3984	3209	9832	6575	4626	2944	849
21.767	4034	5152	5667	1588	5682	2277	16678	7684	3593	3974	8753	9088	4966	3184	2803	2170	7193	7241	5495	3795	3165	1593
21.783	4404	4493	5248	1063	2023	4224	0	7057	9163	3780	6754	3097	6132	1760	2382	3288	18983	3493	5230	3181	3276	2581
21.8	2964	4952	1358	3432	692	3337	10795	11689	7933	10302	14032	5579	4833	3060	7212	3177	7677	0	1901	2264	4515	2784
21.817	3332	4170	3367	4610	4642	4276	3591	10496	8405	5125	4640	12198	3563	4724	3842	2765	7865	0	2675	5178	3189	2090
21.833	1326	3280	4081	3639	3111	1186	4310	16206	3716	10474	9951	10376	2102	8018	3070	2178	8201	3514	2653	0	2882	1094
21.85	901	4789	4269	2076	3537	1755	26410	13433	2645	8030	11903	8886	3163	8002	2432	1723	10502	8430	8637	3361	2908	845
21.867	3146	6066	4757	4220	3713	4310	18700	3688	12694	6704	14189	9159	9221	3985	3425	1875	18404	8825	4372	1967	3289	892
21.883	2686	4970	2523	5658	4391	1262	19497	16163	13658	7594	14454	3525	3821	2018	3898	2714	20159	4958	4142	2627	0	1640
21.9	2286	4213	2574	4601	5687	2259	19344	19201	13861	9320	15061	3428	7272	2760	4358	2991	12525	4609	7903	9597	1200	3748
21.917	2604	4668	4189	4698	4317	3223	12075	18044	8116	10132	14291	11362	2587	4311	5839	2773	11832	13051	8688	5270	2521	3234
21.933	3581	5025	3207	3015	4255	6297	14583	20034	11066	24156	11879	8993	1087	3637	4506	2106	8671	14561	3584	2377	2712	2100
21.95	2142	3752	3840	3198	0	5441	13406	19968	13868	7800	15248	6610	1083	3907	4729	2557	10753	18115	14234	13122	2504	2427
21.967	1821	3582	3755	5734	5862	4539	26000	5735	18756	7097	9016	4874	2566	3772	3789	3587	10000	15785	8547	15819	3522	3608
21.983	2103	3882	5457	6418	6561	4684	10178	14728	20008	13624	13070	7200	3564	1675	4561	3539	19443	16444	9728	7728	4288	5180
22	1766	3855	5924	6542	6973	1841	30736	19116	17802	22713	13912	10222	3994	1364	3373	3605	29935	15040	10724	9454	2324	4849
22.017	3266	3068	4539	4134	7892	2074	16244	20012	15969	10325	8095	11979	4443	2289	4367	1585	27107	26447	17067	10054	2204	4783
22.033	5723	3035	4039	3600	2004	2288	18720	19009	16485	8553	14389	11444	4654	3289	4552	1674	26149	6235	0	10986	2426	5223
22.05	0	3248	3821	7356	0	5797	36925	18089	16224	10884	13300	8280	5815	2963	4727	3032	15115	0	6396	7401	2825	3351
22.067	1553	2296	2362	4830	5176	5621	0	21151	12640	12641	15274	0	6455	2443	3796	2617	20553	18377	9979	8448	2611	787
22.083	1956	2462	1581	1608	2486	3466	12317	10266	13936	3698	12319	7360	2904	1324	3096	3708	22834	14059	14866	7745	3025	3032
22.1	0	2404	2251	4337	1674	3887	18608	5687	17932	6573	18568	4874	2379	2099	2449	4243	21163	5840	14442	9304	0	4094
22.117	0	2082	2833	3739	2411	2910	30029	3954	0	7579	4218	11146	3008	7325	3556	4332	14443	3900	10207	9485	4191	4792
22.133	2850	2050	4340	3035	0	2562	10684	8929	10427	12607	28453	7254	1979	3773	4414	2129	0	4363	9412	7027	2569	2605
22.15	2018	872	0	1616	5582	3528	9871	8475	8739	12312	25325	12961	1955	4194	2966	2004	9339	13521	9581	6728	6358	1462
22.167	3471	2137	2364	6746	7524	5021	12004	8009	11614	3087	13817	8575	2801	3584	2667	1422	6142	3205	9235	10180	2567	3836
22.183	3387	3202	7281	6163	5868	8785	41427	15839	13038	2745	12572	10598	2837	3669	2010	2664	0	4459	4776	11659	1962	0
22.2	1724	2775	1867	5391	3733	8705	26287	17385	5103	3192	13688	9487	4363	3188	2485	0	0	4373	15688	10382	3171	1130
22.217	2113	3070	1408	5552	4362	9236	24089	17527	25473	5948	15940	9685	5681	653	2106	2579	12000	4467	20859	2541	1719	2824
22.233	2832	962	1778	6015	0	6897	34444	4497	10826	7571	16723	8767	5301	0	4517	2884	26411	4160	11386	2507	1240	872
22.25	1663	2487	788	5999	2162	5436	47010	4872	21690	6187	20399	7708	0	3154	3501	5960	24709	13568	10865	5202	1668	1134
22.267	2349	3620	358	3270	3394	3840	38630	8839	21394	5247	15203	6884	1508	7398	2928	2740	21791	13714	12111	10328	1680	2564
22.283	3260	4228	1370	2413	4512	4880	21584	14859	17371	8964	14021	8275	6293	3807	4262	3711	11008	5060	15126	8002	1614	0
22.3	3260	3571	1464	848	3974	3939	25605	20941	14561	10582	12135	10665	7186	2987	5455	5583	9275	11209	17537	7987	2322	4617
22.317	2772	2290	2417	0	4438	3685	25968	22311	15627	10729	11805	10461	5556	2022	3900	2800	22953	12589	18309	8149	3350	4475
22.333	2801	1639	5576	905	4855	3418	25290	25883	17660	10190	6456	11987	3887	0	3242	3030	26074	13802	13814	6137	2124	3738
22.35	0	3984	1927	1648	3861	3921	23362	24505	16740	9484	10835	12586	3835	1326	3533	2689	24607	13679	13701	6997	9622	4738
22.367	1688	2402	2108	1562	2069	4187	18093	27836	12231	9150	9839	11157	3234	3028	2842	2473	17673	21029	13753	7205	4729	4689
22.383	2659	3640	2749	3823	3690	4217	18459	5497	11916	20588	9035	12309	6512	3681	1721	2497	26778	15751	14560	7677	5383	2430
22.4	1541	3269	3085	1124	5902	4060	19628	20237	8893	21018	9282	12335	6038	5671	2020	2554	24178	18081	3903	10370	4531	1738
22.417	620	3050	4221	2429	8313	4638	5283	19411	18209	14869	11242	16146	8145	0	2680	5336	20817	18292	16252	13722	6195	4017
22.433	600	4862	5492	3249	6150	5552	0	20928	19954	11944	11616	17569	2124	3025	3802	4515	18321	17301	13899	13516	5311	3288
22.45	460	3538	4115	4188	3141	7986	31077	23632	6318	10574	1976	9913	3648	3829	4566	2863	15321	19051	5335	13112	5518	4262
22.467	539	730	2770	2654	2490	5856	21526	21201	3899	12216	5889	8562	1270	4525	4028	2578	6045	16284	4364	8312	2824	3728
22.483	938	2795	1352	2597	2340	6941	13906	15796	4641	15081	10422	14053	2505	1901	3039	2069	6321	15886	8580	11152	1198	2187
22.5	1417	3701	648	2305	4305	8562	6265	15451	0	15173	10202	12589	3197	4210	2897	2912	0	16118	6093	9950	2320	762
22.517	0	4450	0	2644	2178	1481	19121	14338	11611	13493	9290	13309	4971	4862	2390	3707	5656	20641	4840	10838	4778	3850
22.533	2167	4511	0	0	1084	3336	11568	21501	10082	12956	7625	19520	5069	5593	1614	3822	4692	21923	4290	12476	6749	2976
22.55	1925	2074	0	1714	2571	5800	12877	21767	10728	13386	7311	11687	4706	5010	1237	2633	0	13832	5840	11335	4624	2725
22.567	1861	1699	559	2625	1931	7122	0	18932	9925	12925	7574	8376	5548	3592	1546	3851	6046	14794	7886	0	3902	3093
22.583	1384	346	0	2706	1638	7058	14145	17195	7039	17808	4344	7086	2364	2947	2557	4559	2879	15085	3826	9086	1765	2215
22.6	1917	0	2508	3171	4880	5480	0	22115	7231	17631	4136	10117	1609	3677	0	3672	3222	17789	3453	16814	1440	2911
22.617	2497	3117	6351	2114	5675	4626	2771	19958	3310	12125	5658	15093	2009	4276	5902	5875	2994	16147	2227	16035	2132	4370
22.633	2301	3214	5020	2819	2966	3966	9457	15222	4745	12189	4988	0	2371	5938	5373	4541	5766	16146	0	13603	2901	4318
22.65	3578	3141	2891	2364	2559	4704	11260	10241	6898	12983	3346	0	2276	5862	5298	2949	5479	12599	3039	12975	3170	3259
22.667	4103	1634	2062	2286	3583	6807	12558	14423	5518	13060	4343	12288	2778	5362	2458	2279	5237	8552	2732	16509	3695	4721
22.683	3148	905	2090	3447	3657	6036	13607	24081	10259	13124	2875	11344	3391	5324	1903	1721	4590	21515	4353	11583	3654	4558
22.7	2237	810	2980	2461	2626	4401	11503	20119	9007	12161	4075	13995	3739	5171	1658	562	4617	14974	4169	6133	3238	4230
22.717	1633	686	3786	1621	2980	2448	10121	12826	8489	10978	2239	8504	2117	4563	2258	856	9470	20056	0	15416	2746	4088
22.733	2819	1394	1209	2519	2835	2849	1809	19999	7094	12149	2913	12208	3631	2499	4325	2749	9895	15135	5204	14007	3282	4824
22.75	3551	2616	0	4632	2606	3017	1436	14238	6908	11434	3821	6568	3077	6151	1016	1966	4765	5629	4952	13967	4599	5777
22.767	0	3219	4640	3311	2094	3831	2515	11882	7396	12526	2113	10201	2639	6741	0	828	0	17269	7050	7383	4414	5389
22.783	3888	0	3841	3306	3818	2217	3300	14001	4583	13828	3486	10382	4423	5062	4557	2095	2396	17023	5447	0	3149	6396
22.8	3052	2135	3957	0	0	2988	0	14417	4017	5284	6308	9707	1516	4066	2752	3482	1435	19475	2728	8666	2241	2956
22.817	2062	1458	2275	531	3472	2946	6806	22190	3046	7249	3977	8583	2631	4462	2278	1055	1617	18257	3028	13127	806	1336
22.833	3138	2241	4713	1140	2923	1217	7114	22045	3257	15733	2912	6656	0	3925	4886	1526	1864	14839	13870	12561	0	3156
22.85	1796	2133	4784	3719	985	0	4829	11728	2555	12046	6812	6232	2088	2993	2683	1753	2027	9428	4415	12464	2504	4721
22.867	2677	2015	3099	3954	4404	0	3962	17853	1417	9059	3171	6093	2600	4183	3429	2369	6886	21127	4030	12875	1959	5192
22.883	3318	1260	2618	2057	7900	0	2890	14669	965	13782	3032	10735	1456	7190	1695	3035	4020	18631	4623	9233	1751	1973
22.9	1357	558	2193	623	3450	3338	1657	11198	2413	5143	3310	10960	1164	6376	1894	0	6811	17819	8226	13138	4088	2235
22.917	2469	2012	1229	750	3238	4837	2517	5586	2891	2181	3608	13716	1642	3507	2423	1605	3814	15998	0	7027	4030	2112
22.933	2716	3799	977	816	0	3958	4637	7090	5055	6496	3607	4318	2717	2980	2513	2628	3376	14691	4496	2535	3594	2905
22.95	2470	3425	1719	1133	0	2490	4114	6384	2730	7021	3290	7488	5502	3958	0	2396	6083	5019	10536	5996	3041	2729
22.967	2247	733	2438	1345	1654	2836	3970	9718	6547	7546	4197	3356	5739	3669	0	488	10638	12804	4795	8315	3303	1726
22.983	2261	560	2506	1928	2074	3225	1983	7716	6785	6563	5945	2146	3261	3231	3064	1473	10179	11977	5092	9027	3962	1525
23	1771	984	1915	1897	3402	3337	2597	9587	4757	4910	5360	3473	2130	2352	3502	1882	8537	8932	3314	4658	2856	1810
23.017	2614	3987	1801	600	3373	772	5087	9413	6076	10730	1279	4928	2950	1704	3672	2007	8409	10670	3206	3618	1898	2771
23.033	3209	2784	3002	1102	2687	0	3494	9995	4825	7257	5002	6918	3581	1829	3660	906	5706	7436	2871	4282	2391	1463
23.05	2576	2597	2998	2603	2378	0	3963	10576	2171	6162	6441	7660	4082	2574	1308	1427	5002	10134	2200	5894	3548	1667
23.067	1864	1813	3357	2715	3338	3248	3832	8734	5325	7587	5987	0	3185	2005	1716	1613	3932	11765	5464	5512	2175	1034
23.083	1967	3322	3994	1232	3101	1213	7165	0	2858	6603	4302	4453	2394	1776	2340	1032	1573	7384	1649	5410	4017	1116
23.1	1785	3797	3859	2000	2440	1110	0	13691	1758	7223	1138	8113	6138	0	1750	2132	3234	9806	952	5603	3815	3160
23.117	3098	987	3031	0	2138	1070	8607	13862	2608	5057	1047	3147	3093	2126	1385	1458	0	9218	2741	4700	2557	1323
23.133	3592	0	2980	1409	2048	1072	7229	6948	3298	4557	2183	4525	1538	1039	1391	1119	5208	6910	3553	4397	2363	629
23.15	4480	950	3232	1324	2108	1883	4568	0	4119	2430	4189	5748	927	831	768	644	5359	14652	2939	3145	765	1103
23.167	3795	1092	3921	1384	2193	1819	3241	4233	2954	0	2735	1736	3059	964	845	0	2544	16936	2852	0	2401	863
23.183	2833	1914	1654	852	2784	5064	6556	0	3368	8051	2996	0	4941	0	4155	0	1883	10043	3706	2154	4657	0
23.2	1932	1221	3670	3258	2403	4104	7646	4029	1138	7333	0	3177	4856	5890	1560	1253	4883	4449	4193	2126	5150	710
23.217	1542	968	3375	2417	2110	2767	7398	12731	1303	7117	4307	4553	3024	3959	1428	1421	2203	4529	2760	2579	2452	1710
23.233	6252	498	1977	1843	2338	1590	1749	9308	0	7489	3824	3926	3498	3544	3932	0	4731	5209	1137	3040	2699	2238
23.25	2592	358	2012	4987	1603	4060	0	5489	4040	6478	2586	4701	1540	1601	2747	0	1760	5538	1600	3088	3742	4953
23.267	1560	2606	2403	1753	1758	0	0	5687	6069	5766	4112	6709	1326	2517	1210	561	0	3910	2748	2179	3235	0
23.283	1657	3136	4223	1307	4009	0	8388	3673	4280	4779	3818	2492	2552	4618	828	1357	2316	3874	2693	3476	1911	864
23.3	1992	2300	1524	659	2954	1832	4061	4619	1769	4235	1400	2280	2157	0	2439	2233	2128	8313	1034	7238	1957	796
23.317	3452	1947	1136	0	2867	1919	5013	5574	3046	3870	4166	1854	4794	2023	3710	2796	2748	15953	2028	4405	0	2903
23.333	2491	3065	2292	0	1980	1807	1752	5096	2172	2793	2823	1549	4425	939	1797	1871	1968	10212	3097	3890	0	2450
23.35	3223	0	2737	2258	1844	6541	1346	2914	3122	5197	3023	1132	3341	1403	0	1266	0	1830	5495	5383	3210	1394
23.367	4214	1072	2190	1717	2593	1449	7376	8071	5824	5762	3831	2115	5679	1995	988	1576	6085	1957	6405	6539	3666	991
23.383	4028	1235	1614	467	3399	1537	5463	4624	7045	5595	3868	2554	3437	2000	1891	3449	4730	4876	4934	1490	3655	1183
23.4	2582	3286	936	597	3979	2182	4426	5495	4077	2956	3034	1416	5494	2888	1483	2378	6042	2754	1157	5175	3870	1468
23.417	2046	3453	1642	904	3323	1631	10056	6190	3965	0	1809	1749	4698	4306	1972	4068	6125	3135	848	5483	1134	0
23.433	1352	3088	2038	618	2907	499	2015	4460	6007	2991	1547	7622	1676	6744	1918	1036	3835	6769	1576	5519	1105	687
23.45	2527	3129	1754	1242	5091	1995	3998	3574	4627	3293	7697	7963	2037	2271	3212	2179	3775	6738	4520	3588	2108	2398
23.467	3305	1081	1866	1855	5254	2255	6473	0	5762	4423	2146	8664	2748	2945	2738	2471	0	4131	3418	3970	1475	4019
23.483	4792	810	2755	1730	5443	2053	9063	1804	6673	3102	2212	8993	4229	2823	4933	1929	1606	4918	1503	3629	2272	3056
23.5	5100	608	3035	2392	5669	2428	4121	4321	7200	3171	2165	6586	4208	2420	2720	1702	8476	3901	1840	2888	2693	2172
23.517	5679	0	2716	2208	5207	1355	5051	6958	5761	0	2959	6301	2777	2328	3840	1353	7862	3399	2156	2690	379	2106
23.533	7273	2324	2938	2471	4861	1674	6261	8469	3871	2795	0	6900	3206	2341	4218	2292	2351	3282	1422	2983	947	2372
23.55	9118	1492	3723	0	2369	3773	0	6592	3896	4581	6201	8178	4551	2418	3413	1804	5688	4367	3751	4939	2250	962
23.567	12387	1384	4754	0	3217	4125	0	5695	6985	5422	2098	10640	4574	2425	2405	1497	8055	4128	6778	5793	2217	1118
23.583	16633	1399	6534	1051	3505	2855	5074	5666	5041	8181	4728	13439	1011	4628	2638	1281	7399	0	7358	5429	1544	2142
23.6	19689	603	9268	725	3571	1088	0	2223	3175	4588	4707	12351	3726	2707	2818	1774	6353	2696	7007	3630	1744	1478
23.617	20358	341	13955	344	2975	2505	0	1819	2815	5046	8623	10895	4888	1732	2419	1885	6552	4888	4815	2553	1266	2264
23.633	23517	670	17321	1435	2876	4390	2726	4729	2518	4983	2109	10394	4357	1681	2278	1789	3012	8690	3966	2965	0	2245
23.65	25233	901	18447	0	3144	3325	7007	7396	1983	6566	1517	9195	2165	3338	2063	2441	2495	10844	2784	4943	3243	2811
23.667	22105	471	22213	0	2658	1912	4767	16929	2496	6794	8919	6803	2052	2633	1730	2567	0	11234	2342	5065	4628	2463
23.683	22477	736	26715	0	1820	3314	3981	17850	1415	8567	1094	7143	1823	2090	3104	2263	2403	11052	2478	7067	5796	2729
23.7	23519	0	29753	0	1949	3332	2684	9828	1465	10120	1180	8289	2631	2696	3392	1445	5388	10842	6736	5588	4757	2452
23.717	24028	3480	33688	0	2398	2894	2139	10699	2126	11371	8919	8325	3185	1379	3312	1673	6310	10752	5395	6447	2001	1736
23.733	23936	1686	35179	1625	1054	2370	2326	13316	5618	11818	11013	8272	1988	1909	3024	753	5569	10986	4818	8673	2023	1404
23.75	23560	2410	34997	1653	1500	2787	2137	12745	1353	13320	11194	7768	2773	2193	972	3719	0	12486	6472	8758	2547	2656
23.767	23355	2450	34221	1662	2289	2964	12209	11365	0	12193	0	5850	3660	2559	770	3405	1879	12767	9065	7821	2299	1352
23.783	21411	947	36167	1719	3542	1033	13264	11793	5042	8904	0	5021	4915	1581	2177	1835	13045	10773	7838	7764	1288	950
23.8	21427	679	35830	1024	3215	581	14731	13063	7377	8172	6086	5492	4125	2814	2870	1982	12860	9298	8819	9006	2410	4377
23.817	20153	2471	35451	1538	4290	1180	2136	16846	9356	9823	8427	5478	2120	3045	0	2819	1453	9616	1327	8328	1494	4611
23.833	16208	1807	33558	1997	4481	2131	2275	15353	8278	10569	7792	5965	3127	3852	1727	2552	2498	14018	5689	6820	2331	2570
23.85	14652	1160	29125	3110	3772	2003	2153	9949	15711	9072	5142	5822	4132	2860	1558	2667	2691	10933	6258	7318	3611	1931
23.867	13928	1270	27952	1356	2818	2528	2167	9753	15254	7835	5900	5317	2368	2327	1478	2608	2524	11672	5590	9029	1542	1995
23.883	13735	361	27096	911	1853	2226	5574	11816	2344	8250	1502	5053	2505	1953	1830	2953	1712	8626	2607	9334	1519	2855
23.9	11014	738	22224	1056	1653	0	4677	10544	4037	8461	1720	2658	3902	749	1961	2573	13595	9718	4818	7668	1784	2238
23.917	8850	718	18214	1462	1584	2199	5308	8595	3025	6314	4995	4141	1238	959	2139	3113	14036	8529	5068	6537	2702	1917
23.933	8641	594	15085	1262	1851	1006	2172	9366	2382	6570	4520	4805	1408	2274	1219	3015	12164	5830	5440	2341	2772	2800
23.95	8656	508	13940	1173	2665	0	1490	6613	3682	5744	4249	5464	1668	3432	1472	2111	1203	6072	1414	4826	1405	2722
23.967	6798	0	13811	1667	2326	1857	995	6671	4511	6036	3350	6307	1128	3501	2097	2539	0	8517	1795	5012	195	2689
23.983	6128	880	14455	0	1764	784	2113	7769	6847	7772	3232	6760	1517	2338	2360	4441	1368	5983	680	5001	714	3322
24	7130	737	12441	0	4194	869	0	8195	4576	8354	4174	7194	3384	1863	2285	981	1262	5053	1100	6064	1469	2370
24.017	6565	1332	10592	1632	8716	716	2995	10345	4902	4042	4731	7836	5723	1625	2397	1689	1182	5925	711	3847	2688	2974
24.033	5264	1076	9488	1522	12284	566	3724	7052	5115	4603	3583	7826	5043	3272	3779	1635	9300	6206	0	3120	2335	3035
24.05	4512	2317	8469	866	15127	529	6201	5964	4219	5662	2905	6977	843	4087	4618	1275	5824	6602	1191	4463	3276	4224
24.067	4529	2630	7159	2241	21377	1883	2869	6261	4538	6678	3213	6093	1095	3552	4475	1442	1418	5865	6783	4784	2633	2357
24.083	2819	1657	7679	2459	29147	949	3137	6843	4032	4904	4170	4938	0	2158	5477	1188	1705	5544	996	6506	3699	1744
24.1	2092	886	7248	1016	31241	1048	2948	4577	6001	4171	4751	5001	2561	827	6220	0	3000	6062	1232	3600	3810	2585
24.117	2721	1020	6835	1081	37003	1704	4315	4897	5329	6574	11125	5752	1603	2237	8154	1370	3809	6645	7104	3707	3469	3219
24.133	3021	2333	5775	1234	43316	3123	4491	4549	3269	7803	4150	5935	1328	2629	10966	624	6107	6810	6650	4227	2543	2555
24.15	2899	0	5034	1937	51332	1841	3421	5686	3510	8188	3914	5006	1523	2851	13031	659	4935	7649	2573	6253	2452	996
24.167	1341	0	4748	1937	59174	1587	3577	5700	5585	7009	4295	4031	1301	3370	13651	1565	5332	3644	5173	7643	4056	1564
24.183	1504	0	4098	1210	64857	3015	4934	5248	5115	5139	4733	5675	3628	1749	13537	1858	6073	3427	6810	6649	4412	1488
24.2	1380	0	3504	570	66495	3171	4885	5970	4239	4272	2981	4459	6473	1763	13392	1715	7111	6781	3492	4725	4326	1488
24.217	702	0	4307	452	65587	2910	4829	5815	6677	4331	2069	3412	5853	1379	14654	1566	7051	6363	2738	4538	5529	1311
24.233	1022	1191	3570	0	63915	1184	5038	5891	4808	5610	2499	3914	7305	0	14895	1413	6355	6443	3740	2580	8149	1147
24.25	1776	1043	4207	960	62019	1393	6507	5799	5532	6232	2291	2208	9832	1213	16791	0	10854	7203	5886	5067	10368	1435
24.267	1937	1266	2948	1973	58259	734	4263	5051	5676	5822	1866	2709	9627	1466	16315	1143	6382	6542	5410	5482	12659	2364
24.283	2729	0	2687	1818	54138	391	4762	5136	6611	4632	3688	2768	10613	1141	15131	1459	5348	5595	4721	6571	17559	0
24.3	3635	632	2433	830	50824	496	4981	6242	6085	6329	1456	4165	18810	541	14474	1622	3583	4817	5291	5183	21459	1270
24.317	4354	4416	1579	435	45763	783	5461	6723	3714	6410	2109	3602	19542	962	12860	2470	4312	3346	5377	4122	20559	527
24.333	3168	2878	0	1058	40703	799	4068	4985	2054	4365	1956	2859	19587	1287	10447	2009	2962	3731	4677	2996	22289	449
24.35	3033	1995	3024	565	36336	855	3625	4655	1146	3984	2268	2755	20850	707	10198	1328	2556	5112	3941	3703	26426	854
24.367	3438	2534	1551	0	32686	1185	1603	4312	3907	3691	2162	2543	23780	798	9943	1665	5832	5962	3688	5394	28233	3054
24.383	1781	2194	2060	1914	29545	2097	1063	4342	2517	3146	1453	3956	23637	981	10079	0	6707	3733	4448	3944	30453	0
24.4	2972	1237	2897	2109	27986	1771	3078	2613	3374	1760	959	2205	22081	1037	8881	0	4619	4231	5141	3156	31503	0
24.417	2385	1101	3169	2205	24083	1830	1892	2139	3599	2009	1405	2618	25022	1660	7620	920	3309	4214	3760	1810	29740	2545
24.433	1837	1531	2403	3069	22588	0	2647	5430	3454	1669	2762	4044	23841	491	5915	810	2989	4181	2467	1801	27142	1703
24.45	949	1899	442	3174	21174	2944	5261	2293	3559	1296	4133	3730	21210	0	5421	1078	3573	3749	1922	2844	25522	1833
24.467	1009	1127	552	2165	18597	1934	6700	0	2600	1888	4676	4862	20212	0	5593	1734	2765	3390	2203	2970	25397	1502
24.483	2412	584	2177	1616	15306	2147	4992	6537	1148	3627	5360	0	18822	2183	5208	1546	2376	4513	2526	2501	25148	1182
24.5	2306	1627	998	1539	12780	2360	3124	1735	1356	3985	3329	0	16151	1599	4647	0	2396	5672	2188	3611	22580	1396
24.517	2361	1668	1438	837	11319	2220	1933	4497	1841	3124	2595	2135	13846	0	5165	0	4181	2766	0	3671	21004	1427
24.533	1366	1402	1653	500	9717	1703	4811	5626	2617	2664	1350	4337	12315	0	5198	2719	8000	5483	3191	2118	17454	985
24.55	1039	0	1708	1112	8734	0	1275	6754	3369	2588	735	2281	10779	425	4503	740	4580	5397	2371	1326	16225	1286
24.567	1966	1805	776	955	7446	0	2719	4747	4264	3870	3581	5235	10381	1760	4171	817	3192	4174	3442	2138	14892	0
24.583	2792	1831	539	2089	6452	747	0	2692	4812	4936	2925	3937	10097	0	4691	1313	2354	2279	0	1746	13038	717
24.6	1903	2756	0	2430	6942	0	1913	2654	4147	3824	1022	2494	9512	0	3600	1264	2163	1159	2046	1934	13440	807
24.617	430	3003	2762	1079	6650	0	2050	5302	3454	3350	1205	1505	8693	0	4275	0	4294	2611	2401	2229	11883	994
24.633	1742	1245	2396	1759	5980	0	2891	3485	3406	5190	1818	1714	8050	1340	2766	635	3676	3697	2358	2849	8821	549
24.65	1058	1669	1924	1014	6518	633	2986	3804	1689	4263	2563	1250	7675	0	1713	709	3717	4051	1307	4010	7426	1518
24.667	807	1916	1903	1197	5914	950	1590	3769	2523	4349	2764	739	6111	0	2678	608	3401	3318	1993	3812	7270	1700
24.683	828	719	1966	1057	4203	567	6263	2645	3941	4333	1187	3742	5527	1123	1949	428	3809	2711	2613	2744	6948	0
24.7	1020	950	2254	1499	4477	738	3410	1740	3701	3259	1129	3721	6149	1601	1494	488	4759	3866	2722	1440	6450	0
24.717	1024	1023	1673	1266	4947	1161	2695	5605	3627	2215	1320	4073	6256	1811	1973	602	0	4992	2442	1323	6223	0
24.733	0	1249	1440	956	5091	1091	1705	4580	4799	2667	2177	3450	3377	1250	2542	1033	2841	3365	2170	2561	6000	1823
24.75	1288	0	1863	1177	2777	1236	2852	3133	3454	2394	1535	1414	3888	458	2361	2141	2768	3502	1679	3423	5731	1196
24.767	2178	987	1752	1341	3619	1528	2172	1754	1790	1025	4489	1880	5314	1598	1933	1618	2670	3619	1611	2924	5321	1280
24.783	2767	1156	1938	1219	2904	1136	2181	1492	982	0	3352	2095	4910	1497	2359	1805	3877	3885	2560	1603	4300	0
24.8	2954	1327	2522	1538	2056	755	2785	1371	0	4546	2632	1510	2879	1419	1702	2010	4848	3516	1856	0	3601	0
24.817	910	0	2198	1240	2627	1230	3018	0	2731	4851	2760	1723	2793	2244	663	1373	3164	3994	2050	1395	3327	913
24.833	0	1847	2151	1190	2907	1516	3169	1424	1852	2797	3838	1755	2242	2463	1374	0	2599	2061	807	0	4482	1262
24.85	597	1459	1109	1035	3751	633	4302	4112	1341	984	2595	841	2108	1269	2152	0	3725	3776	1222	0	6432	591
24.867	0	845	1883	295	1989	761	1866	5458	1142	686	1527	701	2265	435	2000	1290	2834	1244	1828	1602	6589	561
24.883	1158	333	2062	200	1717	717	2479	4117	642	2187	1443	3471	1749	522	1459	968	1995	812	1365	1640	5095	672
24.9	1063	601	2059	201	1319	1735	3146	0	2508	1171	1586	2400	2342	894	488	1363	1324	1492	1203	3250	2931	1496
24.917	0	1644	2097	352	2009	0	3042	1306	775	442	1522	712	1845	0	0	1529	1824	1875	1722	4048	2611	1316
24.933	408	2478	1193	321	2200	707	1712	1997	0	0	1645	868	2617	3411	421	1641	619	0	1549	2613	2356	1455
24.95	1190	1472	1123	1225	2211	931	3548	1646	2010	2402	1593	1482	2476	958	393	1527	759	3745	1148	1954	1757	1322
24.967	1799	1713	2035	1386	2536	988	3711	799	1520	3129	2189	1879	1155	834	441	1205	1688	3935	1323	3693	1754	1139
24.983	2030	2685	2089	1366	2836	1435	1915	1286	2517	1493	2328	1778	2562	920	1783	1224	1984	2209	1367	2592	2183	812
25	1822	1681	1752	1687	3778	2436	1390	1886	1451	663	2695	1432	3518	998	1899	583	2985	1860	1248	2073	2308	0
25.017	1053	301	1186	1703	4280	2464	1359	2630	1219	2503	2555	849	3001	1671	2493	1273	3510	1846	1060	1432	2601	1838
25.033	272	824	1305	1598	2871	2064	1631	2761	1178	3315	1710	1615	1729	2013	1233	2244	3815	795	967	2149	3018	2438
25.05	739	994	1397	594	4430	750	2420	3319	1226	3305	1877	2397	1545	1614	1138	2098	3427	1968	432	2668	2922	2148
25.067	1152	733	2838	1423	3672	752	1010	860	1471	2640	1396	4074	2746	528	1273	1870	4053	2555	601	2249	1884	2344
25.083	1045	478	2910	734	2380	511	724	1327	1786	3363	1166	3765	3055	2439	945	1513	1039	3355	1171	1029	929	2572
25.1	1179	534	3370	617	1335	471	0	1369	2008	2359	696	1911	2580	1712	661	1696	2014	2253	1304	744	1241	1914
25.117	1094	826	2706	1888	650	1109	1439	1376	753	1842	0	2002	1956	1055	741	1770	1841	1761	1196	727	1744	3184
25.133	921	788	2067	1007	718	1572	2335	1305	1198	1171	3656	2404	1722	914	925	1111	2157	1873	1954	2398	2115	1145
25.15	1892	710	1706	839	1571	2002	2394	944	657	759	3007	3368	1616	1440	939	726	1960	1809	2108	1565	1314	282
25.167	2245	815	1641	448	1499	2019	1358	1762	1443	1662	736	1659	2687	1459	574	1538	1670	1459	1422	2483	1073	2160
25.183	1443	461	2144	254	1761	1121	2228	2855	751	3464	1740	2090	745	1807	524	2321	1484	1406	1519	2284	1179	1002
25.2	1004	693	2886	464	1875	553	1981	3853	955	2799	3616	2074	2371	1801	565	2496	1787	2499	511	0	2029	891
25.217	344	1218	682	691	2623	1650	2587	2693	798	2296	2752	1909	1772	1351	634	2640	2300	2087	887	0	1266	2749
25.233	0	864	2158	741	2546	2402	2395	1295	1167	1363	2327	2470	2692	1599	1197	1229	1139	706	1551	2637	624	2540
25.25	2089	725	1900	788	1613	1950	738	1139	1575	1829	1819	1654	3857	1557	1543	883	1852	1621	2302	511	717	1788
25.267	2560	1314	548	1507	1342	1573	501	2351	1631	1913	1230	1679	3290	1285	2037	1422	2767	3491	2791	0	606	2151
25.283	2122	1462	338	1595	439	1695	251	2123	1691	908	1854	1830	941	431	2888	1407	2512	2107	3243	0	569	1615
25.3	951	1044	474	1352	1320	1720	1132	2311	1958	784	1272	2640	1234	1620	1031	1847	0	1759	3610	1264	666	1115
25.317	1133	936	717	820	1997	1527	1623	1247	1797	1911	1397	2192	1339	0	516	1240	567	1138	0	1562	741	1266
25.333	932	1177	527	1398	2759	1555	2744	1784	1550	2563	1655	2636	2313	0	1253	753	1327	2358	312	2593	1772	524
25.35	919	1522	912	1817	3446	328	1289	972	956	2389	1819	1169	3370	1250	1519	955	1592	2437	1439	2453	1963	748
25.367	1804	1311	1538	552	3045	0	3515	0	532	2218	1558	1820	3562	1085	597	1125	1570	3335	1921	1423	1449	993
25.383	903	1411	1271	2510	1736	0	846	2003	0	3015	1389	1135	2790	1358	490	683	282	3524	1803	1835	1070	956
25.4	1017	677	1624	2037	1224	1591	1155	2472	2760	1230	1073	1801	3219	1502	0	467	775	2609	1533	1877	1279	1995
25.417	1334	833	1449	1086	1255	1662	984	1568	1070	798	0	1678	2138	3396	0	635	2190	534	1228	1034	1404	766
25.433	1964	953	1643	783	1300	2128	1913	2451	2013	1541	2123	493	1493	3145	333	864	2548	629	0	3445	1067	1328
25.45	1683	1093	2135	757	2965	694	3549	3305	2999	2098	3907	1426	956	2283	288	1479	2235	449	2791	1545	538	695
25.467	1344	1472	1340	572	3398	481	2158	1355	2271	1553	2995	2097	822	1522	352	1816	990	920	3103	1866	3068	887
25.483	1175	1129	1251	0	2634	0	1814	716	1564	631	3081	2042	785	2058	281	2434	0	1380	1702	2165	3161	1846
25.5	1099	639	1641	1808	2031	975	1756	429	1447	1135	1673	2193	714	2027	0	769	2033	1845	746	2293	2049	2705
25.517	2250	711	1693	868	1207	1132	2044	1554	898	1482	917	1653	988	1319	1403	1014	1957	3274	1156	2284	1250	1774
25.533	1442	1266	1102	927	757	1804	2501	1617	1162	911	427	1378	0	1081	599	847	1328	3593	1489	1165	726	1379
25.55	1344	1149	777	683	382	2662	1966	1732	496	336	1595	1564	1460	1500	688	393	841	2936	910	1903	673	2250
25.567	1177	1168	1027	2018	699	2241	1803	2276	360	627	1694	1836	1927	2411	1522	560	741	1563	0	3216	968	1949
25.583	1321	3093	1397	2137	1206	1203	2471	2256	145	717	2156	2168	411	2484	943	1241	0	1145	0	1148	730	962
25.6	1246	1371	1685	1754	1497	0	1214	2084	1972	1619	2133	2148	447	1949	551	1556	0	1893	1679	0	794	900
25.617	1051	0	1329	2217	1253	0	0	1553	2751	2286	1827	2656	1153	1342	839	2431	1128	3316	0	1795	784	649
25.633	1460	801	1595	2300	2388	572	194	1252	2725	1575	3042	1132	1297	1333	2436	2147	1930	3451	1461	2121	1648	884
25.65	1355	236	2609	2561	1165	1164	992	2103	798	1454	1728	2174	602	1578	2363	2374	1417	2204	1707	2046	1730	1441
25.667	743	139	3039	2090	1819	940	1093	2538	1560	1378	714	1853	303	1601	2276	1724	1595	2058	1536	875	2288	1205
25.683	668	905	2398	2125	576	583	1086	1912	1507	823	986	1160	1269	1540	2476	798	1758	790	1789	409	757	1194
25.7	1406	825	798	1014	1532	989	1407	2544	1037	2180	770	1249	1496	1704	1854	581	2031	996	2131	552	319	1463
25.717	882	1303	1603	1387	2339	2643	1205	1016	1413	1642	1837	0	1849	1273	1702	533	2038	1252	1205	1229	328	1513
25.733	557	1130	2853	1350	4469	1795	225	1385	1385	1815	1972	842	1601	414	2421	3001	1911	1055	1407	1714	514	811
25.75	1940	626	3542	2484	2418	722	1535	2038	565	1662	739	1190	1513	1428	1358	2679	1835	964	1470	2276	0	1242
25.767	1647	645	5193	2750	3172	2062	2378	2682	0	1251	857	1104	976	3114	1102	1758	1465	751	1892	2189	869	414
25.783	1182	0	8349	3686	1448	3722	1181	3138	2541	1702	1068	914	994	3048	739	855	766	352	2381	619	1040	1225
25.8	1067	1834	7429	3108	344	1876	384	3373	2430	2884	905	1064	1365	2618	901	731	1285	981	2475	1359	1363	1791
25.817	0	1353	3937	1659	1312	1884	1082	1915	1525	1599	2147	817	1071	2998	1443	605	0	1442	2485	1780	630	2048
25.833	5414	447	1167	2393	2620	1847	693	2121	1635	2005	2297	1348	872	2464	1566	348	1183	1900	718	1445	0	2549
25.85	1742	448	3539	1151	0	1766	0	1860	1970	2033	3754	1216	775	637	955	0	1313	1564	478	957	1184	414
25.867	10416	464	4540	2401	988	2051	1073	1318	0	1372	1731	1433	839	716	911	2403	733	1367	0	986	822	490
25.883	5779	1040	6385	2623	2330	1882	2259	615	560	0	1990	1186	298	865	1114	1532	421	1185	1062	1029	1855	0
25.9	4993	1883	3598	2133	2151	2025	749	0	0	4336	2304	1208	664	940	257	1605	363	1638	1223	967	1639	0
25.917	3181	1823	3852	2006	0	1478	1417	2433	2614	3442	3027	2402	2213	1919	3009	796	736	1074	1968	1168	1827	284
25.933	1779	1435	2369	1404	3383	516	3086	1199	3115	378	3776	2037	2812	1831	4867	1312	1970	1054	3039	1877	1688	1224
25.95	2188	1035	627	926	7225	738	1720	819	2067	940	4823	778	1935	934	4432	1868	2491	696	2824	2265	3809	2660
25.967	2829	307	1624	1393	8670	1134	7333	1929	1379	3165	5783	1522	1276	2994	5259	1402	2212	393	1633	1446	4478	3176
25.983	4514	203	2025	0	6504	1836	6001	1680	1631	1646	7711	896	1599	1646	3148	984	2139	578	798	1447	4411	2074
26	4758	356	1344	828	8003	1718	2065	0	3476	1747	5413	241	2408	936	2577	2766	2708	1336	0	769	2062	835
26.017	1447	678	834	951	0	1260	695	1637	3523	859	0	664	4932	1523	832	1821	3468	1877	0	610	1662	509
26.033	2860	691	284	1301	4632	1681	0	2319	4109	1269	4630	793	6088	2292	2850	1482	1264	2020	1226	896	1573	775
26.05	2167	946	1207	1130	6106	1242	2559	2759	1675	587	4029	2354	4751	2678	2134	968	0	1628	1360	1120	1542	1285
26.067	1314	862	748	1058	3449	898	4869	2743	6736	674	0	1206	0	1129	3252	629	4115	2681	2046	1719	1130	1129
26.083	842	314	5048	2350	4302	981	0	1557	6867	377	0	296	5322	1387	2475	898	2505	3101	3918	1492	2990	622
26.1	715	418	3894	2409	3682	0	0	834	7353	1823	7086	609	4661	416	3925	1952	1655	1002	3447	1141	3797	765
26.117	1017	552	1484	2549	1845	1097	2215	986	4066	1627	6889	904	1484	713	4084	593	2039	1771	3607	2736	0	2784
26.133	1911	0	2158	2492	3152	1522	1449	2420	4752	1866	4266	998	1545	696	3128	1166	5426	1713	0	3760	6471	1469
26.15	2181	169	7491	2425	4409	1026	0	2278	2178	1492	3305	600	1372	390	2497	1154	5770	987	1742	1872	6496	0
26.167	2746	1731	8310	708	3410	719	0	4091	1666	734	2600	1496	1891	166	979	916	7295	565	3817	1955	5074	898
26.183	4157	1201	5898	343	1829	1309	1471	3220	4395	1681	836	1783	2465	172	1899	948	0	720	0	1585	2809	2002
26.2	4224	1681	2980	469	1410	461	6464	2872	4772	1318	790	1945	1513	589	2893	1289	3781	4004	2441	709	1691	1172
26.217	4556	1893	0	774	1295	1329	7124	1248	2921	1226	0	2088	5504	0	3855	507	3156	3457	1910	899	5105	1015
26.233	2264	2391	5181	449	2920	1763	4022	800	1731	690	2303	2129	1484	1375	5702	615	1922	2642	1211	1094	3509	1228
26.25	3184	2008	7081	185	2721	1812	4270	1286	1131	919	2533	2447	1160	796	5260	728	1565	2139	1057	1269	3128	2044
26.267	5117	2202	5987	365	1917	1358	6118	2641	2645	1662	2281	715	1369	1317	0	937	2015	2069	4203	1382	0	1809
26.283	4787	2190	4799	784	738	685	7359	3397	2689	2281	3260	470	2015	2147	2956	1095	2171	2234	3183	1640	760	1792
26.3	3330	1795	4591	820	2493	1775	4440	3582	3728	4002	3419	1313	2919	1852	2523	2282	2480	2037	5211	2027	1608	1056
26.317	2557	1269	3990	546	9146	813	1111	2730	1225	2682	1987	2273	2310	837	1842	1195	1958	2905	3720	3484	1282	726
26.333	4325	1453	3649	595	10759	877	5397	1336	0	1280	4716	2356	2473	1256	2611	2811	2636	4347	4997	3354	1495	973
26.35	2979	2141	4454	459	4417	1758	3177	1578	2513	675	4009	1591	4342	0	4997	2939	5719	3486	4888	1786	1991	1815
26.367	2302	2644	4909	686	3353	564	2228	1804	2756	542	4326	1561	6098	2682	7175	2149	5900	2424	4596	2694	2700	2370
26.383	5580	1922	2936	1077	4519	401	5845	1517	2622	0	4784	1267	6013	1651	6121	1659	3712	1385	4712	2548	3299	4064
26.4	3459	0	3543	780	6170	437	4332	905	3582	138	3617	3954	5893	1721	11185	1947	5509	656	7384	1679	2909	1493
26.417	2890	0	4255	402	5986	770	4484	1664	4723	286	5887	3363	6987	2426	6537	2481	6150	440	1487	1023	5527	701
26.433	1434	1483	4398	459	6863	1689	2730	2130	4134	0	5207	3098	6350	2300	8895	1878	6983	1525	3323	1196	4272	809
26.45	878	0	4786	428	8383	4822	2799	2434	7803	2919	3990	0	4023	2345	7261	2130	9390	1334	3308	2439	3119	1278
26.467	766	202	2691	547	7138	3986	2950	2196	4713	1301	2914	683	5159	3051	4542	475	5093	560	8809	2656	5117	1176
26.483	1685	369	1499	2649	3578	2592	3356	3601	4364	1156	1814	1676	6565	3085	4307	872	2062	564	0	1316	5416	934
26.5	898	1727	1850	2734	4701	2393	5063	1357	2840	1705	1499	2281	6994	2190	5785	1164	1229	987	2623	0	4632	1153
26.517	1701	618	1636	1538	4721	2424	4104	1684	2082	1939	1919	2539	7459	962	5497	839	0	855	6798	966	4217	1743
26.533	1776	715	2755	414	3132	1966	2874	2213	3456	1269	2203	1137	7953	314	4879	693	5975	379	4355	969	4864	1678
26.55	1321	0	5836	650	3114	1664	846	1995	2570	2408	2194	2028	4656	2341	0	2714	4847	731	3789	739	3978	1128
26.567	1198	506	4116	1226	4291	2650	381	634	3349	3402	2513	1505	4096	3713	1354	2459	3849	1329	3658	549	4444	1047
26.583	1137	845	4058	1265	4433	2294	689	1461	2005	3166	1696	1259	6244	3841	4145	853	3228	1236	4271	1011	2503	989
26.6	846	2288	3653	1027	5148	1879	1182	1549	2342	190	1712	788	3672	1536	3096	814	3981	603	1029	1898	2036	254
26.617	955	1005	1675	635	3966	927	1541	328	1669	756	2118	870	5861	1435	2862	1028	4311	855	873	1943	865	346
26.633	1698	631	1145	773	4000	690	2356	909	0	1297	2562	1572	1730	368	2200	1423	5220	1711	3602	1654	649	398
26.65	1693	0	1662	885	3410	442	4232	1986	3767	2175	1176	345	1538	368	1206	850	6520	1261	3357	1120	1879	457
26.667	1248	342	2073	1027	2961	0	5653	2351	1755	1555	2657	660	1875	506	1951	1182	5594	2696	1768	1160	6445	658
26.683	1820	207	1189	911	2916	3142	2006	1606	839	1587	2388	1197	3754	774	3523	588	4689	1388	3761	1657	1899	1438
26.7	3221	283	713	905	3413	1925	2527	1048	3002	1249	1362	763	594	1547	1731	1313	0	451	1344	1638	4265	182
26.717	0	1296	1401	1014	2595	1636	4327	2110	2578	1184	1553	1104	438	2307	902	1268	1368	1242	1108	1214	2089	0
26.733	565	1728	963	1664	4678	2192	0	1593	2185	495	1252	1075	2073	1954	885	1386	2178	1928	3820	1163	1557	1420
26.75	1788	1002	936	1952	2271	3456	2028	1245	2236	425	2408	800	2519	2161	2197	1381	1897	1496	2905	1425	1051	1602
26.767	1383	575	492	1614	2490	1150	1050	1655	1729	1284	2826	611	3942	2242	1659	1092	957	1626	2496	953	3136	1265
26.783	2921	811	695	1144	1320	877	1147	3003	1568	1573	2869	884	4438	497	494	835	931	2320	1947	1450	3408	1653
26.8	1400	774	610	1157	2782	669	1803	2112	1335	2422	3006	1186	3224	1491	1562	2325	1881	2076	2770	1119	2914	895
26.817	732	329	954	1237	2910	810	909	2351	1053	2480	2740	964	2081	2109	2267	1316	1841	1633	1779	886	3030	1480
26.833	1550	214	905	1234	2600	517	713	1063	2208	1914	2027	1324	1192	1481	2772	693	954	2393	0	933	2442	1664
26.85	1978	735	554	1405	1602	268	945	591	936	1368	2047	1854	1429	574	1460	1003	0	2358	2116	446	1835	977
26.867	2216	836	595	1068	1103	326	2282	390	947	1342	1695	1580	1409	461	556	1348	994	2004	1581	0	1878	878
26.883	1100	764	705	1498	1283	310	2273	0	1592	1175	987	1371	1295	722	499	954	941	1281	946	0	586	1902
26.9	1716	719	597	2021	1011	440	2229	1375	1955	2596	695	1733	739	1622	329	997	612	2038	843	637	0	2380
26.917	1457	451	1042	1419	1113	1219	1518	964	2662	4779	918	1911	432	1924	1190	2057	741	2638	762	1180	594	1239
26.933	2647	0	1563	867	1248	1298	1110	983	1990	2882	1237	2340	1037	1161	1582	1639	819	706	868	1444	392	578
26.95	1650	191	944	977	1141	690	1785	932	2494	3656	915	3115	1540	998	1165	1336	1396	0	1660	1009	1933	697
26.967	0	608	836	1652	1148	589	1627	1830	2287	1416	2120	1473	1617	1744	1333	0	1601	2153	0	1039	640	1192
26.983	1134	807	663	1506	974	2428	1122	360	2009	899	2078	2049	1096	1082	1260	753	1097	2245	421	1143	569	1670
27	1429	773	816	1069	1130	2244	1205	259	1757	1670	2077	1198	800	3785	1240	543	516	2652	233	1560	561	1008
27.017	1535	705	1051	949	3922	1057	521	453	1880	2022	2736	1101	591	4334	2364	442	308	2051	2154	2466	975	521
27.033	911	1059	1219	1155	4369	808	361	399	2123	1269	1217	1814	658	2134	1703	717	1270	1454	2426	3148	1086	453
27.05	787	1721	1372	1392	2450	1524	519	935	1672	1031	1120	1269	1404	1544	1455	945	1879	2154	1271	2487	984	536
27.067	1472	1629	2212	2078	1922	1856	0	774	1512	1252	965	804	2403	789	3416	150	2086	2459	411	1433	839	443
27.083	1621	1613	2455	1537	1045	1441	0	974	2517	1713	1369	809	2270	1722	3312	345	273	1260	0	949	1491	627
27.1	1178	1194	1563	289	0	1867	242	871	3266	1372	2127	1669	1791	2907	1531	754	599	1270	566	958	1315	949
27.117	0	1204	943	769	1595	1583	283	0	1930	986	1922	1082	889	3822	345	1455	1852	1975	977	593	1040	1100
27.133	212	1687	1353	793	1612	1383	239	1818	1400	1121	2515	720	1038	2536	451	2870	2419	1657	2257	533	1180	678
27.15	3124	1196	0	2140	946	2418	277	2238	1814	1138	1596	493	476	1626	927	2247	2425	2163	2671	499	1259	631
27.167	1697	749	620	1213	453	1884	976	1071	1827	574	1185	476	838	1343	926	2198	2332	2072	2006	556	791	1151
27.183	1036	689	1153	1007	865	1034	2751	1086	1043	354	494	2501	1878	795	936	1989	1839	1584	1774	1083	1277	1520
27.2	477	1646	967	910	2003	495	1679	1261	831	434	629	1390	722	1425	1383	1246	634	1647	803	373	1656	1233
27.217	647	956	739	835	3931	767	2950	1806	1522	504	1669	429	969	975	1595	852	1025	1524	668	287	943	1489
27.233	1225	818	343	675	3380	809	3573	2470	1287	1570	2482	909	1170	546	1852	714	1622	750	317	740	486	1194
27.25	1209	1779	1840	387	3373	3025	2738	2035	1775	1598	2366	732	573	747	1580	1299	1162	1379	297	702	1375	785
27.267	1011	991	0	406	3271	2558	715	1438	1723	1727	2007	461	807	814	999	863	1017	1257	602	363	1166	636
27.283	1009	315	617	561	2637	1247	2331	1428	1318	1363	1705	994	1180	1353	1429	1700	1006	1305	779	763	469	1069
27.3	1442	332	718	430	1769	1413	2433	1210	0	153	487	1237	1948	1667	627	1731	812	1300	1586	1041	318	971
27.317	1000	1178	1365	409	1573	1429	3358	932	2189	1122	1105	996	1960	2631	595	1652	376	1199	1793	810	914	1377
27.333	1348	1676	871	550	1211	620	2909	1532	1636	1734	2174	977	1180	865	0	2556	964	1005	1403	774	1409	1462
27.35	0	2369	655	145	715	846	2001	1676	1764	1142	2892	1886	0	429	1233	3904	1647	791	1748	1053	1926	632
27.367	850	2130	1542	753	396	1552	525	1354	1695	694	2036	2781	1020	424	1579	1890	2773	862	2771	1736	1549	967
27.383	1690	1088	1172	1203	1680	0	2213	657	1973	1066	1756	3079	983	942	2284	370	3488	1322	1884	1670	990	1151
27.4	1157	1374	1332	912	1488	2116	2216	1108	2123	845	1436	2487	1198	0	2535	556	2274	1887	0	1169	1415	630
27.417	754	1221	1600	319	1444	964	1465	634	1372	1795	970	1795	2959	281	1620	848	659	1603	962	569	688	488
27.433	531	1406	1417	218	3558	2694	811	649	893	1529	1974	1053	4273	896	626	781	505	1678	1125	784	0	1560
27.45	1215	0	1439	0	3359	2381	1045	1057	0	2217	1357	1050	2612	1116	277	472	347	1101	640	1435	648	2813
27.467	1834	723	1587	897	2273	1366	1680	400	1407	2045	2292	1083	470	1288	448	372	0	908	247	1899	1329	2742
27.483	2887	1746	789	1606	1101	0	2608	1093	712	995	1532	1202	1044	771	354	0	627	1380	537	1547	712	1925
27.5	3492	1878	1120	2300	1095	0	3207	1430	420	993	2755	792	654	390	1706	0	1220	1569	907	1306	673	1007
27.517	3974	889	1320	2129	1110	0	1965	1108	0	584	1472	828	0	604	2087	0	1385	1275	688	1563	238	760
27.533	2568	693	748	1900	827	199	1973	2034	564	0	2312	737	1050	847	3571	457	363	1195	571	1082	912	1147
27.55	863	817	294	2006	2358	309	1384	3373	2424	1568	2298	1123	1751	699	4013	1104	722	980	697	1388	2705	1098
27.567	1263	1281	424	837	2852	374	923	3168	2080	2371	3399	1446	901	240	2666	956	853	272	865	1680	1880	1001
27.583	1231	1903	1541	893	2558	762	412	2418	2032	4627	4002	2443	997	723	788	562	473	0	1144	2207	1590	2260
27.6	1988	0	1784	1718	708	1646	281	1241	1054	1898	1469	2077	1295	1324	187	1147	1182	570	2144	1937	1349	3093
27.617	2075	487	1505	1697	2598	2546	0	1169	586	1929	1956	1344	1365	1984	2059	1248	694	308	2274	1238	1101	557
27.633	346	725	1218	3228	1687	1873	1562	1926	0	3071	1693	497	1793	1788	1299	796	350	548	306	238	1129	1250
27.65	1233	1156	1015	1425	1812	3257	1768	1437	2575	2366	2808	1290	1738	1031	1317	1675	0	1740	409	849	1082	415
27.667	2606	1097	1239	2105	3143	2793	1615	796	2540	529	3056	2338	538	1507	1928	1361	1483	1787	0	1703	746	324
27.683	4548	808	1221	761	3176	861	1802	1787	1214	3763	1628	1679	788	1850	1935	1832	1510	1830	1523	1718	587	485
27.7	1015	368	721	677	3263	440	1984	1420	1112	2571	2974	959	566	2184	1811	868	2166	1409	0	1736	224	513
27.717	0	978	1690	489	2221	861	347	1768	1580	1400	3391	1503	598	2287	1774	208	1850	977	477	660	233	584
27.733	238	1113	2070	276	2549	1550	143	1912	1129	1498	2669	1843	1316	1449	4396	422	2447	638	134	412	2015	1101
27.75	469	1269	1164	259	1395	4330	469	2394	353	0	2003	2565	1715	661	4774	1445	0	1227	0	567	1339	1299
27.767	523	1609	713	435	1308	5160	1519	2581	0	0	1975	3435	899	872	3766	1844	1934	1345	0	935	1648	1561
27.783	1686	1532	1183	403	1390	3937	2163	2097	0	610	2135	2714	1776	0	2036	1779	1331	1409	1898	661	1592	1486
27.8	2900	1830	1585	171	1038	1736	1245	2408	2750	683	2769	1987	1365	0	1300	2337	1108	2048	1710	646	934	839
27.817	1907	2328	1435	374	2690	1023	2274	2419	1544	435	3963	1900	371	0	1276	2280	1274	2150	3660	874	773	132
27.833	654	2410	1652	230	4710	1821	1783	2749	347	606	2874	2297	1674	1038	2229	1272	863	2118	4249	476	1918	668
27.85	1060	1671	2206	1143	3733	1906	935	1114	128	1180	1183	1982	1258	586	2167	1734	2031	2205	2760	0	2598	898
27.867	0	1433	2452	1661	2872	2250	207	1217	255	2745	1922	1404	1488	1934	1283	1091	2502	566	1107	1434	1924	648
27.883	1832	833	2074	1326	4223	1607	590	1211	826	449	3742	280	1574	1181	757	778	1192	2436	858	1466	659	932
27.9	2047	1162	3132	2615	4266	719	199	1668	999	520	3237	409	1485	1606	2045	575	496	3221	1318	2181	996	972
27.917	929	998	3385	1574	3141	1503	380	2770	290	793	384	1047	1773	2607	1400	873	926	2192	1579	2308	464	1862
27.933	638	1488	2794	1571	1725	1446	0	1514	1036	833	441	2348	1588	2703	1621	1285	1677	835	1487	2437	718	2315
27.95	772	3580	2031	2518	567	1884	4936	1462	1648	936	2232	4593	1893	834	2211	912	731	3140	1136	1822	742	1610
27.967	942	1659	1396	1941	698	928	4023	739	1833	713	766	5496	2569	1133	2646	702	1014	2317	2519	984	1219	1421
27.983	1242	2123	463	1288	1094	0	2230	1550	1429	700	2742	3546	4110	673	2696	1183	1297	1023	3248	469	1520	1378
28	1735	777	499	2561	1158	1920	1136	1485	1252	1597	3549	1004	3022	287	1768	2208	1497	0	2903	620	2026	885
28.017	1298	782	528	2609	1060	1771	1760	1245	668	1688	3840	1945	2035	282	441	2920	972	608	3345	1050	2267	947
28.033	0	1218	1273	1402	1187	1447	1691	297	2951	2875	3629	2968	466	1444	1068	1595	960	669	2754	1696	1902	593
28.05	3071	2068	2699	900	1483	1616	1931	537	2696	2131	2723	1218	0	2884	2479	662	3365	842	705	1441	879	1016
28.067	1681	1898	3445	1105	1712	2407	2537	921	1780	3670	1196	2334	176	2169	2811	0	1648	1000	661	911	501	1064
28.083	1591	0	2299	1174	1793	2750	1975	1112	1841	2158	513	3165	1237	709	640	1046	1886	648	898	1287	2749	650
28.1	3013	0	2431	1674	1086	1088	1222	2144	1509	1981	1226	2204	2040	574	537	1513	1571	1156	1141	840	2925	194
28.117	2728	575	1929	1971	989	962	1361	2769	1316	2949	1697	1008	2382	296	844	1524	1171	2088	2389	418	579	239
28.133	2159	722	1124	1300	1380	774	2273	1086	1820	4097	1563	2310	2987	223	656	0	742	2029	2624	1665	827	808
28.15	0	466	542	1046	2316	1785	2494	3357	2249	2641	1363	1951	1606	181	1913	0	1209	3128	1095	1045	0	1460
28.167	1067	883	843	702	1914	1889	1244	4337	1370	3665	1617	1140	0	2134	0	228	1901	2742	439	782	1698	1261
28.183	1118	634	2177	822	2157	1314	1253	3957	215	2201	1392	879	0	0	1059	751	1416	3258	1077	1142	1613	874
28.2	1625	0	1754	970	1411	1135	1378	2589	1541	1477	3375	1507	2182	0	2667	785	1305	2411	1799	1133	2249	1063
28.217	1466	0	2512	1399	721	1418	1170	1248	2227	842	3318	2254	3397	2734	3335	416	1076	2952	1486	592	2111	972
28.233	1131	624	0	239	553	1506	1541	1097	2181	333	1333	987	2565	2383	2109	139	1102	3274	842	965	2235	174
28.25	1849	1141	901	1481	589	1128	2164	684	752	431	1362	1873	867	924	563	376	1093	2768	640	593	1173	140
28.267	2780	1176	1066	603	0	1094	2698	543	1642	893	1700	1214	1299	218	0	590	482	2729	635	427	764	198
28.283	2125	1079	529	641	1489	2046	1312	972	2969	867	2162	1162	686	239	0	519	1556	1739	624	728	1066	530
28.3	1517	1774	2603	364	2266	1978	427	1321	2387	0	1412	3493	806	307	191	286	2927	2306	490	704	1012	811
28.317	1952	2995	895	126	2297	1500	2386	759	2041	0	495	1954	1143	732	995	1786	2174	1545	682	1021	522	1195
28.333	411	1616	1046	126	1728	1564	1385	1845	3217	717	402	1342	1039	1192	2286	2085	3066	1811	1203	1484	0	1169
28.35	746	0	865	129	1480	2197	1274	1836	2367	1913	1306	1110	949	766	3019	706	1971	1255	1810	469	0	1324
28.367	557	1076	516	119	837	1453	674	1386	1845	1276	3036	511	807	641	2869	820	1487	639	962	966	589	869
28.383	373	1467	528	378	1577	1004	493	1929	1075	777	2524	842	470	274	946	1289	1555	1304	567	3310	1049	1208
28.4	353	1790	741	527	1014	1290	2038	2243	1050	767	1796	549	1305	158	988	1615	1383	1225	192	2266	1840	1819
28.417	250	1955	962	1295	0	1049	1275	2082	1455	910	943	307	1603	912	779	1239	1349	782	851	1316	1745	1402
28.433	176	1671	1404	1880	585	434	1183	1681	1718	889	957	386	1058	1480	1085	876	1699	851	1088	1000	878	423
28.45	716	1269	740	1091	1092	746	920	1749	2401	1503	2167	800	436	979	988	870	717	702	1194	814	798	222
28.467	1117	1134	176	617	603	900	938	1249	1854	1867	1437	974	489	0	2497	1254	1212	1021	1532	2104	934	368
28.483	916	537	196	798	0	1020	1180	806	1127	1351	1227	1758	625	308	2870	1617	871	1556	1657	1981	1369	0
28.5	884	1538	513	1001	288	1596	939	947	274	1051	1055	1918	1058	335	2011	1115	435	1370	1081	1063	1295	1815
28.517	1090	2065	547	0	334	685	607	651	834	1187	1319	1235	1444	392	457	666	245	1495	0	943	1653	1723
28.533	1080	1464	373	637	1038	488	968	677	1337	1227	1064	715	1813	1581	417	0	254	1582	616	572	1391	175
28.55	889	959	1086	1042	1641	637	2422	424	1706	1283	1093	594	1716	2287	1051	295	532	1326	574	483	840	505
28.567	133	1944	1519	1180	1263	968	1466	635	1083	1339	940	546	1170	1436	1493	964	746	1406	238	851	464	729
28.583	0	1354	1373	1266	812	322	1175	1053	989	1447	1063	815	812	233	1749	2042	1091	814	528	1120	421	799
28.6	506	678	1497	1364	442	511	680	952	719	1271	1000	639	558	0	1412	1490	1106	870	627	870	729	506
28.617	302	1028	696	1000	2082	623	875	910	1378	1119	1255	1838	242	0	1832	879	2046	929	384	599	130	213
28.633	839	1417	1589	564	1786	874	1918	929	2246	623	1539	1477	828	1047	1514	440	3306	796	1699	611	711	0
28.65	264	911	1947	1494	914	1071	1916	402	975	264	1772	1371	912	864	915	0	2767	1367	3360	661	1408	712
28.667	805	549	1801	1036	698	2298	1082	464	841	225	1242	1785	632	475	209	146	1147	772	3396	522	536	968
28.683	1187	172	804	542	339	2362	0	491	1297	273	1550	1439	839	702	343	868	786	659	1076	255	464	1318
28.7	1462	166	1067	678	487	1319	0	696	1897	386	1097	937	1555	1020	290	1007	741	1498	709	191	493	911
28.717	843	876	1662	720	626	721	476	619	1664	155	365	1551	1430	640	776	189	1077	946	1121	525	473	345
28.733	458	398	1488	1212	392	508	640	2776	1208	301	959	1743	1161	305	1040	270	1496	1123	1842	1013	0	313
28.75	1080	172	1588	1801	0	183	864	488	1755	1009	811	151	1507	497	688	0	1110	1200	1758	1075	436	280
28.767	464	220	989	1027	0	299	888	593	1871	1476	0	525	951	660	817	0	740	1516	525	751	1931	473
28.783	631	378	1060	896	369	0	966	0	1222	956	706	436	485	135	945	1192	493	1647	758	779	2220	454
28.8	1340	285	1099	628	1651	1046	1026	217	494	1209	763	380	189	859	0	1482	258	835	427	434	1922	412
28.817	1559	353	790	437	2903	819	1394	920	633	1633	798	355	798	366	603	1553	824	1094	0	515	865	867
28.833	881	679	1015	2112	1837	1126	1546	969	1153	1834	2553	529	909	215	652	894	1719	0	656	384	503	846
28.85	1142	1159	641	699	601	1187	2621	814	2047	506	1859	1021	2229	410	572	595	2381	633	1208	212	699	811
28.867	1980	1113	865	531	264	1136	2104	331	2262	337	1042	1400	1873	944	424	480	1192	1147	491	0	1140	981
28.883	1441	1112	803	481	407	1060	1138	373	1922	1037	589	696	1350	1130	286	479	593	1279	437	885	1058	798
28.9	562	1251	675	719	191	936	923	832	1583	1852	606	0	949	795	172	607	558	882	671	1386	829	830
28.917	2572	1239	233	761	1336	1333	880	1030	1170	1796	561	133	288	332	286	921	852	1018	778	1057	751	999
28.933	2154	1878	0	704	2219	1254	878	613	694	1268	618	136	674	766	426	603	800	418	918	993	517	967
28.95	1330	952	510	1119	1525	1950	897	487	391	1398	994	240	1736	1256	266	311	211	855	764	684	611	927
28.967	1007	2063	807	1469	769	1092	908	1403	0	1154	293	430	2143	1248	221	364	155	908	799	547	589	725
28.983	549	1027	509	1325	1092	545	512	1783	0	1281	470	604	1408	1323	322	484	740	830	874	414	543	546
29	402	1567	723	1062	1469	980	567	748	183	1657	226	920	797	543	841	821	1206	495	605	449	336	511
29.017	293	762	817	117	1789	582	705	183	615	1221	707	1337	576	520	1412	611	1218	1293	581	645	0	741
29.033	485	511	1897	0	1155	0	646	558	821	921	479	1428	826	1079	1191	582	393	1342	305	569	0	452
29.05	1538	0	886	959	446	0	384	1237	1088	1062	690	978	1619	1521	896	958	453	1579	719	610	0	308
29.067	2498	171	1364	622	328	226	487	2011	1433	1588	982	901	1150	1235	1364	340	565	1928	1060	624	752	400
29.083	1496	159	252	448	652	326	821	1922	1851	1653	1245	985	336	682	1197	738	691	1005	777	612	672	413
29.1	581	467	0	389	976	925	947	294	1367	2188	733	912	119	154	763	1185	1334	1198	546	1002	510	293
29.117	427	595	486	360	588	2329	852	1297	0	960	893	1007	125	379	530	1530	1049	2288	1112	1402	477	320
29.133	559	490	221	298	0	1676	1033	857	493	693	533	2209	614	645	0	1201	475	2181	1336	841	590	681
29.15	200	1093	388	131	673	1194	693	256	669	808	370	2671	696	728	0	995	0	799	211	0	381	669
29.167	713	1831	856	0	1701	510	845	781	505	450	608	1719	965	569	480	1516	641	668	156	0	0	559
29.183	1229	1798	776	1254	733	538	1084	656	355	221	1643	0	1588	578	684	1262	883	175	135	2567	412	612
29.2	1232	1072	676	994	636	795	194	701	352	0	1634	1804	1328	546	823	498	649	678	534	1487	640	132
29.217	1066	564	774	441	805	1023	0	375	340	478	1032	1231	0	801	1046	608	332	1215	0	558	554	535
29.233	844	344	1036	493	564	988	148	326	795	385	1717	213	241	1066	964	1442	269	1510	350	612	561	1047
29.25	1278	283	1150	690	246	566	1034	337	452	821	2206	713	0	1375	584	743	361	1404	382	412	556	1466
29.267	342	470	342	832	726	600	1679	165	141	1424	1309	816	251	753	774	612	269	1946	526	436	389	1241
29.283	1126	1263	431	787	324	1086	1090	290	140	1145	408	954	250	126	744	0	0	1743	467	685	294	780
29.3	1256	715	682	596	375	1964	444	664	0	1569	0	1066	665	404	531	692	410	1066	271	279	307	585
29.317	718	803	997	0	355	933	659	1117	806	1646	142	481	779	599	342	245	272	471	778	1514	347	522
29.333	820	1029	946	492	511	799	991	998	1972	1343	158	505	677	370	401	458	137	884	934	1682	379	396
29.35	1063	952	589	719	1296	1245	755	712	1428	1169	807	842	509	637	612	127	522	977	998	1710	263	291
29.367	914	416	814	0	858	1175	325	528	1166	1121	1241	684	1025	971	651	116	720	1202	996	1307	310	508
29.383	641	540	1058	394	786	747	0	537	366	790	405	908	1741	1222	709	185	526	574	1294	703	686	307
29.4	489	500	825	245	854	834	206	368	0	703	341	575	1112	670	1125	276	135	356	1842	923	687	303
29.417	692	177	619	1044	1124	1044	476	642	0	639	352	402	330	220	1206	270	590	323	2053	697	790	0
29.433	489	355	649	945	1015	1227	617	721	0	505	759	485	865	439	1466	136	773	1041	1154	314	545	699
29.45	497	140	785	668	1371	1003	703	890	1161	333	1639	1364	0	570	1181	266	718	895	475	900	509	602
29.467	419	120	984	515	1101	604	562	1005	511	851	1412	1315	368	755	1022	365	925	748	0	781	147	371
29.483	351	404	998	348	1178	564	698	860	1321	931	349	562	420	492	721	751	877	306	0	845	186	401
29.5	637	551	613	139	1173	778	794	486	1869	487	893	411	0	740	653	1020	511	566	137	0	374	438
29.517	1037	347	495	0	408	810	1113	475	1261	0	1266	469	1127	756	648	1069	131	881	198	381	302	564
29.533	1079	558	908	841	0	806	1689	515	676	965	2075	572	775	1358	589	745	418	622	528	473	255	493
29.55	785	1476	1090	1076	0	473	1534	941	679	1042	729	523	671	2093	416	698	1588	626	559	619	307	306
29.567	824	994	674	1146	416	248	520	0	650	540	0	864	842	1504	171	516	1667	363	330	802	600	286
29.583	744	524	355	1110	205	733	387	0	1555	0	352	447	1447	766	137	177	750	168	662	876	591	1529
29.6	685	406	569	730	1117	585	157	1172	577	384	762	307	1655	188	673	686	609	1259	458	934	758	3820
29.617	821	610	981	593	304	832	538	167	3285	191	482	354	1240	0	928	759	1045	1606	149	911	925	3172
29.633	541	595	900	443	1104	1093	661	181	2968	512	925	358	1326	110	646	531	909	1225	187	1144	901	1537
29.65	774	547	675	563	926	1069	515	391	1674	871	1890	865	1061	0	1081	365	516	1092	1005	668	499	348
29.667	619	328	471	1001	385	635	940	755	642	1196	1618	665	290	0	634	342	198	1084	1174	599	289	354
29.683	463	578	500	773	642	418	644	1084	647	952	1213	846	160	0	782	416	452	646	846	563	131	489
29.7	391	702	386	731	962	648	894	1119	0	356	1084	1038	484	206	254	694	692	438	573	631	265	735
29.717	164	734	363	547	1263	422	1008	228	664	829	402	1412	329	191	989	315	761	139	538	849	451	922
29.733	374	875	639	274	886	636	765	0	321	1403	679	962	311	162	1067	970	507	0	395	351	551	1234
29.75	520	487	712	345	294	1162	856	0	623	1511	948	544	356	299	625	875	0	0	285	127	952	792
29.767	323	784	873	408	442	974	655	0	823	902	793	1334	1086	465	613	650	156	0	231	930	1360	879
29.783	300	753	999	162	470	927	384	737	773	853	226	882	1712	268	418	517	174	554	263	1519	776	653
29.8	287	398	934	478	0	669	744	0	476	914	496	576	1429	287	1008	481	1572	770	414	1618	256	570
29.817	139	532	777	450	0	673	1581	500	634	797	766	0	379	259	464	471	1716	1159	441	252	336	263
29.833	0	689	409	435	0	0	1988	294	1061	898	655	175	583	396	570	345	299	713	143	226	468	964
29.85	676	1236	575	229	2860	429	1219	467	1322	424	1041	808	567	313	820	707	0	324	0	432	355	815
29.867	471	1084	1197	0	1359	923	746	513	1191	820	1255	1235	646	343	737	563	0	591	0	805	601	1144
29.883	418	550	1522	391	964	1161	1459	792	0	680	762	1393	819	346	753	553	0	1184	614	685	530	1278
29.9	606	512	559	393	1056	825	791	680	123	1430	407	897	464	690	827	688	378	1491	230	355	498	1061
29.917	574	811	275	895	1709	713	1099	645	130	714	616	610	840	976	1169	616	0	1101	0	160	332	619
29.933	222	825	466	1387	1504	467	852	799	133	390	708	186	890	1146	1019	245	696	407	491	380	527	833
29.95	140	129	615	866	1078	154	596	741	421	960	1584	136	0	1257	454	0	1038	602	853	535	407	551
29.967	436	185	932	417	421	1110	956	614	613	1720	552	122	948	755	571	344	146	1327	688	350	295	134
29.983	299	567	988	950	366	717	1297	438	882	1097	1105	124	1551	1164	748	503	319	2246	339	255	365	129
30	449	534	584	1157	480	502	1078	176	685	634	2904	0	1479	1463	689	555	148	2240	656	378	400	309
30.017	801	488	0	1878	995	473	721	609	670	838	1444	995	849	983	519	1066	146	979	522	405	476	390
30.033	748	429	947	1611	1441	0	828	588	685	767	521	603	595	0	425	1479	227	302	504	143	536	380
30.05	332	125	175	864	725	766	548	607	599	594	576	358	932	499	733	1466	361	426	522	540	455	414
30.067	383	128	204	187	0	346	334	735	470	883	554	616	1147	544	282	1229	878	912	392	670	460	415
30.083	0	128	177	482	144	839	1190	682	357	591	149	380	804	485	0	914	0	872	254	538	601	942
30.1	789	300	133	484	537	967	2130	696	484	563	226	411	711	483	144	370	1275	1242	537	292	578	499
30.117	1264	383	0	782	858	782	1529	346	689	1140	497	784	447	698	0	0	1416	906	730	230	376	119
30.133	392	269	654	811	895	656	818	615	870	1369	383	1143	504	747	0	0	991	1285	946	734	523	122
30.15	978	0	309	1339	1084	879	602	1219	769	1253	739	887	670	593	360	351	0	653	955	817	646	145
30.167	700	958	167	1841	1650	778	412	1252	652	514	877	344	603	268	590	369	156	623	1030	875	440	373
30.183	0	0	581	1090	1245	1013	1251	864	1096	357	682	342	661	322	617	476	308	410	753	903	340	452
30.2	0	0	239	179	449	382	1834	603	1090	439	168	585	659	0	604	430	980	481	576	710	406	613
30.217	642	0	533	1079	1021	633	1267	827	0	599	872	667	439	313	1524	457	1314	735	619	439	462	946
30.233	928	255	702	2103	982	779	718	991	459	771	1454	547	429	590	1115	656	640	822	836	873	575	791
30.25	615	381	696	1783	777	537	716	1129	282	477	1688	508	0	0	798	692	473	542	590	929	522	0
30.267	577	142	833	1464	617	474	855	1196	0	318	817	634	1017	144	991	449	1153	746	532	814	460	0
30.283	470	0	964	1223	783	487	731	1143	0	896	0	785	763	127	676	362	1031	1174	541	460	789	0
30.3	807	594	602	931	489	485	700	768	437	436	308	887	495	364	503	617	961	934	395	606	684	758
30.317	802	670	330	446	196	381	681	565	653	493	814	787	281	628	503	689	644	560	125	581	0	827
30.333	610	297	360	484	503	252	556	715	1057	446	726	364	798	1370	538	194	482	598	171	492	147	671
30.35	529	309	308	757	884	0	823	631	789	860	538	767	966	661	1227	147	282	330	365	148	305	629
30.367	325	344	326	1067	617	0	1282	414	1761	622	461	996	1573	746	1293	0	373	0	322	128	363	462
30.383	246	209	268	807	505	177	985	135	1326	252	536	1136	886	824	1175	328	404	664	161	382	161	326
30.4	350	151	245	832	1309	208	817	146	668	359	0	796	224	567	1450	604	395	0	579	657	599	149
30.417	722	168	263	1112	2282	0	1839	575	337	778	346	986	774	650	560	549	1325	630	283	520	808	310
30.433	938	211	279	801	2061	192	1729	822	581	795	730	723	1351	757	426	519	1547	1158	662	1083	699	153
30.45	779	321	128	131	1990	1262	1472	637	0	899	932	729	882	548	600	562	1164	690	664	1181	247	429
30.467	641	562	791	376	1951	1088	964	575	1111	762	851	906	839	680	614	331	1285	302	762	1216	482	500
30.483	659	660	543	494	1200	1015	241	702	280	671	830	0	523	813	518	434	2637	524	936	952	459	968
30.5	631	986	522	571	708	585	923	672	347	542	552	438	373	674	123	396	1922	648	649	624	546	1698
30.517	510	1078	589	351	779	482	616	331	0	433	529	421	427	541	116	507	609	491	243	435	493	1241
30.533	680	719	510	813	361	1082	496	599	1173	314	467	1059	560	564	136	464	645	485	370	675	293	286
30.55	636	690	1335	864	911	993	708	842	506	630	413	1472	699	526	637	448	438	758	261	963	439	518
30.567	640	679	1011	566	398	654	821	781	360	1196	198	1042	610	436	706	239	1017	500	134	1070	615	725
30.583	527	473	486	332	923	528	1183	0	681	844	343	770	307	174	482	437	2216	618	397	530	700	491
30.6	305	345	370	521	861	525	619	226	499	765	631	655	725	0	586	744	1427	820	399	383	817	270
30.617	908	273	386	636	658	331	238	0	428	1219	544	489	546	436	458	955	839	665	725	642	1057	138
30.633	1593	727	214	705	401	412	293	362	865	776	575	380	905	729	217	748	904	332	308	601	943	390
30.65	930	1510	639	564	641	689	176	318	1464	470	630	1002	998	892	319	546	815	1154	217	498	925	424
30.667	304	1692	545	640	1014	694	399	617	1290	539	416	946	1150	809	493	322	299	606	206	945	0	329
30.683	757	1220	506	321	1300	540	591	195	599	610	561	1587	1033	714	511	128	353	324	114	1665	387	0
30.7	1371	722	1122	481	1902	160	757	246	485	753	417	1903	882	512	491	147	466	316	296	2035	865	0
30.717	1653	579	1556	668	2024	343	1118	176	582	730	131	1007	854	623	495	164	424	381	477	1131	814	449
30.733	1657	697	1160	644	1409	426	409	468	706	695	432	555	615	847	545	979	394	383	815	410	628	843
30.75	951	692	742	651	325	378	1154	686	765	706	855	450	441	1086	722	168	325	345	754	259	0	962
30.767	995	1821	440	400	324	334	473	0	249	708	0	350	392	976	771	133	310	454	536	120	0	722
30.783	434	2326	380	1171	292	394	0	0	0	363	0	578	392	695	402	133	457	575	463	122	0	662
30.8	377	1411	304	1833	254	506	325	906	410	1018	133	778	260	320	145	375	465	267	348	152	0	587
30.817	397	127	0	986	454	643	247	1154	590	1058	127	1033	426	601	408	633	327	383	437	965	0	716
30.833	453	118	1273	330	548	522	931	1153	697	1925	365	729	546	691	609	574	257	537	310	745	0	1047
30.85	968	537	562	0	664	495	478	883	558	2163	540	128	921	810	358	370	334	275	457	670	624	771
30.867	621	705	665	119	857	511	0	572	149	1225	491	149	1055	357	190	272	799	477	1154	118	1005	561
30.883	0	980	439	115	792	480	0	0	126	196	369	877	0	1057	166	0	315	717	1309	312	942	403
30.9	647	650	0	404	522	431	281	355	0	743	176	805	343	807	266	128	463	1093	703	377	429	487
30.917	1087	830	803	852	984	907	236	857	556	1057	0	352	549	483	146	975	776	1713	546	1104	507	735
30.933	754	347	887	780	1391	985	609	1073	1070	708	808	307	473	352	638	978	955	947	441	135	1614	647
30.95	517	666	768	593	1003	928	479	680	1966	604	928	573	671	379	417	677	669	135	525	121	2242	514
30.967	389	614	276	247	757	663	650	534	1365	419	616	734	570	446	493	143	0	288	459	122	1207	467
30.983	578	449	0	486	923	382	782	661	613	499	1005	529	462	303	481	509	525	638	1152	122	483	425
31	667	432	0	728	678	400	760	620	961	0	1171	326	605	645	374	596	545	253	1588	120	440	123
31.017	138	479	332	556	426	327	628	718	498	244	1024	420	1044	950	1010	912	709	289	1543	489	430	314
31.033	585	337	619	783	707	478	512	781	469	399	1137	356	1462	710	604	1290	0	413	978	685	470	388
31.05	647	0	669	1336	1065	208	661	658	795	1009	730	899	1682	283	751	1071	494	429	394	636	511	364
31.067	548	523	505	1148	642	0	691	308	922	698	959	685	1581	352	899	694	622	352	292	638	498	429
31.083	368	700	128	651	719	0	672	244	536	1235	698	623	1843	235	1058	510	548	327	689	877	264	688
31.1	322	558	543	679	710	128	842	206	226	846	766	588	1584	574	1170	461	453	211	1620	1198	0	1184
31.117	240	938	787	832	1769	127	1340	700	147	737	696	492	804	506	1047	305	346	421	854	1613	0	1085
31.133	195	901	703	789	1763	377	1069	656	464	363	721	524	118	354	1113	239	0	760	775	1086	0	669
31.15	555	432	446	772	810	643	0	597	547	586	768	616	452	135	1059	253	947	916	442	623	247	431
31.167	870	837	359	472	348	493	833	580	622	596	749	418	712	400	682	516	1233	475	0	464	643	650
31.183	815	1228	286	582	601	788	450	786	500	456	848	438	622	504	462	380	599	354	0	119	474	587
31.2	1417	944	687	369	456	537	554	252	488	651	1051	710	859	458	498	343	485	120	397	121	344	596
31.217	1492	0	1358	571	154	685	506	320	866	807	1126	925	1299	370	1076	352	458	197	465	449	410	127
31.233	532	388	1220	572	359	650	353	453	1267	1058	1342	700	984	0	1299	773	294	381	257	122	255	123
31.25	552	737	211	0	616	540	907	575	1784	1585	1605	254	321	0	770	822	364	1101	1079	764	0	556
31.267	529	861	0	0	871	463	1628	475	1688	1112	935	283	548	124	442	692	477	290	868	1044	0	574
31.283	675	972	719	389	1144	960	2134	171	945	998	278	407	809	169	343	455	864	520	669	901	190	650
31.3	535	528	1197	730	1219	1440	1972	929	385	914	475	799	572	633	582	366	1088	531	413	527	776	870
31.317	508	540	769	384	1103	343	785	798	340	612	795	848	1153	736	925	570	641	749	411	435	517	525
31.333	593	612	500	496	640	448	208	558	644	306	786	637	1127	652	929	680	413	454	406	605	335	129
31.35	397	467	982	544	462	297	600	487	379	715	683	583	878	615	302	1428	289	496	432	641	263	405
31.367	990	189	909	627	0	369	701	571	491	913	354	249	677	423	487	1278	257	591	226	671	146	598
31.383	1335	156	533	623	298	399	725	728	610	860	300	249	600	536	555	1017	428	453	864	613	0	517
31.4	899	255	335	797	405	602	693	715	511	442	294	939	874	625	241	676	133	300	620	528	524	464
31.417	677	558	387	593	875	1082	389	254	371	705	415	1384	810	457	314	324	130	361	455	410	519	805
31.433	851	492	368	857	746	1229	148	426	563	526	475	902	402	314	322	336	125	232	430	699	684	460
31.45	769	442	343	879	645	741	0	504	124	180	689	457	1024	614	360	728	295	305	569	679	768	220
31.467	347	131	246	610	616	0	0	252	300	125	695	317	1911	1221	356	827	432	278	501	446	775	438
31.483	764	246	328	462	520	459	469	515	381	150	806	738	1856	1256	504	568	692	329	298	268	784	170
31.5	1185	355	542	394	1069	737	639	606	152	356	0	708	697	598	946	484	815	460	0	297	721	772
31.517	793	655	565	135	1359	994	509	587	159	355	508	667	640	517	878	405	618	383	734	357	489	256
31.533	0	597	607	141	1134	862	851	495	244	565	864	244	0	133	559	0	335	280	1261	609	249	0
31.55	607	755	957	257	951	558	673	301	126	698	816	328	0	407	143	138	457	435	820	799	252	0
31.567	772	1016	606	1757	743	416	653	383	415	234	905	509	365	759	812	279	435	309	0	558	782	527
31.583	536	360	458	1773	401	391	0	1431	490	765	1011	569	498	775	871	321	282	144	214	379	1165	0
31.6	563	0	0	911	213	816	153	1486	370	611	1004	277	699	940	543	352	274	423	420	505	734	0
31.617	375	239	0	833	284	287	238	1247	0	0	0	315	1281	1427	143	450	532	157	330	726	907	1154
31.633	0	447	599	655	795	776	430	1025	0	0	618	534	1481	1011	130	341	552	137	867	390	747	0
31.65	0	517	518	553	895	714	334	1097	0	427	630	795	1256	916	351	566	312	574	1119	742	803	112
31.667	799	683	295	465	548	809	501	659	323	559	155	344	879	1024	875	759	298	940	981	540	455	1960
31.683	194	567	639	591	498	908	0	411	413	437	129	277	575	719	1237	1258	570	851	333	234	437	1258
31.7	153	504	1079	276	719	731	529	137	1001	284	411	125	478	434	1034	1515	764	328	1045	142	297	922
31.717	360	466	1514	139	736	219	504	129	1044	535	604	240	763	324	682	823	874	415	841	396	614	146
31.733	134	363	977	230	585	290	554	369	772	459	692	471	559	0	687	340	345	566	840	281	929	776
31.75	970	982	422	376	625	449	613	203	137	290	965	507	375	463	803	0	173	552	927	281	563	588
31.767	1549	1350	505	539	969	293	252	876	123	489	456	312	186	549	690	407	444	130	1224	346	629	231
31.783	927	1106	407	859	989	398	516	1631	303	701	302	446	489	667	0	758	506	372	833	279	1008	256
31.8	859	849	366	1307	707	772	539	995	1001	430	476	290	469	568	575	930	522	610	564	933	1249	123
31.817	1374	540	526	1198	588	1087	359	794	813	598	592	0	484	246	564	285	629	823	366	1063	768	119
31.833	613	130	378	537	566	1167	138	735	530	838	474	0	695	0	488	563	618	509	322	780	496	261
31.85	0	283	716	365	985	1219	0	1491	1216	126	146	196	1204	660	836	556	565	642	279	617	925	499
31.867	141	129	657	381	1165	1387	328	1401	2033	126	319	443	331	452	885	504	739	243	1012	444	888	523
31.883	385	367	577	351	674	1365	995	750	981	129	400	404	247	495	679	341	933	596	993	212	889	319
31.9	848	428	132	566	399	1111	1552	756	386	157	165	450	573	376	338	217	1040	619	1193	588	1241	160
31.917	833	469	0	582	359	1036	1225	571	329	371	156	343	644	0	225	0	888	361	1393	434	1238	522
31.933	1132	485	990	393	504	416	289	436	446	648	373	356	413	0	269	0	132	613	714	384	295	664
31.95	750	1061	0	604	621	826	412	602	433	765	504	144	125	0	477	381	627	339	435	561	344	639
31.967	498	1240	449	803	596	795	544	499	613	573	515	516	203	129	162	407	133	0	397	467	376	648
31.983	480	782	407	668	807	526	723	262	768	300	646	836	209	471	238	334	127	0	231	537	135	537
32	438	748	448	280	937	368	905	194	124	305	634	783	229	440	417	357	688	384	400	295	124	301
32.017	179	1020	388	404	1552	263	672	195	337	431	464	834	832	646	439	417	1631	1144	503	272	0	314
32.033	508	0	857	125	988	0	660	355	267	187	610	577	1578	1147	282	517	2018	996	267	344	703	887
32.05	588	317	931	308	601	1298	0	582	267	610	796	728	1112	1184	211	963	1163	308	123	258	1136	966
32.067	617	0	918	359	831	1740	498	489	441	351	840	750	502	831	127	1161	480	399	130	120	887	576
32.083	674	1454	214	524	710	839	315	746	195	222	258	816	151	565	0	1106	332	293	436	550	624	560
32.1	0	1306	225	1082	432	799	228	458	734	502	0	738	463	407	126	208	361	424	498	345	348	878
32.117	277	778	216	1099	324	0	0	492	860	596	1282	617	835	130	719	0	237	504	367	406	467	552
32.133	1305	0	228	621	1016	0	260	397	845	427	902	386	1049	122	907	417	1173	550	700	990	437	449
32.15	654	635	319	0	1037	268	452	134	645	386	765	963	766	368	639	613	445	679	723	1061	730	720
32.167	326	1277	685	145	1439	500	275	122	419	421	718	674	421	593	692	806	358	785	703	120	671	664
32.183	777	1125	745	556	710	609	488	697	145	556	824	379	588	689	881	689	0	588	1101	611	733	393
32.2	631	503	964	415	1543	880	963	1045	127	318	1068	135	1227	420	1059	570	742	786	734	293	427	576
32.217	470	348	611	408	597	577	647	1169	131	594	1102	455	1239	752	538	220	658	1487	542	347	396	618
32.233	500	1022	570	280	467	352	657	1077	612	266	688	919	705	668	507	1289	724	1651	467	447	710	754
32.25	554	1402	305	313	367	0	908	909	655	546	1000	883	135	675	262	1531	999	1073	552	1305	1025	1071
32.267	550	690	182	657	312	892	1037	676	560	1167	582	548	245	623	423	1396	1040	1340	244	2273	539	999
32.283	0	222	147	119	272	406	820	522	1133	1069	364	129	0	1166	535	1052	319	1418	120	1897	483	692
32.3	592	388	600	225	325	321	262	1194	1097	620	484	339	158	281	527	587	568	903	281	1191	635	276
32.317	203	593	669	446	246	281	635	1312	1173	614	467	413	150	519	554	669	855	156	1141	407	633	360
32.333	517	587	510	502	435	0	617	750	998	519	406	400	150	716	350	517	781	130	1111	390	625	617
32.35	700	0	212	389	607	582	775	132	188	925	555	133	637	377	489	1462	239	140	585	593	511	699
32.367	706	0	824	0	1397	645	473	1127	385	1203	547	491	521	483	681	1102	136	226	888	697	822	289
32.383	715	131	127	0	1820	590	736	2844	577	450	513	1106	579	381	444	613	628	169	1024	437	979	362
32.4	299	377	370	375	1106	602	276	1427	671	654	305	1080	437	299	718	604	653	122	761	365	738	418
32.417	0	917	367	556	840	535	404	770	934	683	448	731	361	610	594	619	529	493	844	253	584	754
32.433	627	1276	620	562	718	788	550	830	367	608	520	609	295	561	124	405	615	920	494	0	396	875
32.45	872	1021	806	441	494	1077	621	1617	506	483	771	302	404	620	123	345	538	831	506	0	429	505
32.467	755	539	990	1337	362	1124	476	1109	469	527	243	0	629	957	0	484	631	567	526	529	385	230
32.483	540	1108	856	1181	373	1009	350	275	551	465	161	525	158	1278	236	469	823	438	341	1083	377	0
32.5	900	1809	1127	490	552	489	123	502	284	770	139	491	0	971	622	303	485	857	303	914	267	377
32.517	1065	1524	1915	0	549	357	221	415	386	387	638	630	326	652	591	326	441	764	387	466	939	1166
32.533	199	1149	1120	471	409	491	747	365	437	188	928	821	457	536	730	472	325	736	309	425	378	1937
32.55	0	714	273	612	449	378	588	383	666	134	744	1460	448	468	353	431	0	1018	243	470	138	1456
32.567	172	133	240	788	291	432	563	508	525	191	591	1322	466	383	309	143	275	921	524	489	123	484
32.583	252	311	597	1092	571	695	739	392	521	407	750	911	684	460	0	405	346	844	537	534	472	662
32.6	1268	301	797	705	502	1151	242	185	574	584	768	332	668	668	1185	666	458	661	182	129	711	436
32.617	2313	586	409	0	489	1332	767	0	0	431	519	254	613	850	1009	550	465	389	0	164	508	459
32.633	1265	667	328	117	469	595	1086	0	1150	415	796	314	526	761	240	293	326	346	0	0	370	744
32.65	838	1018	284	0	865	361	418	130	369	337	775	772	384	429	327	848	0	512	246	0	639	319
32.667	652	593	120	528	0	430	455	579	337	403	302	141	470	504	317	1319	411	570	1190	200	933	609
32.683	387	400	498	451	227	361	468	721	489	466	147	150	478	574	302	733	570	540	1329	156	1060	444
32.7	622	548	929	365	306	114	454	507	623	151	355	141	472	436	422	643	627	450	932	197	559	425
32.717	667	291	500	267	137	120	1114	433	609	308	417	0	377	303	587	558	314	229	516	0	514	384
32.733	711	148	565	310	492	127	1065	416	461	576	567	533	214	144	475	555	0	267	456	620	533	423
32.75	424	0	594	319	453	363	0	303	348	407	380	513	142	235	221	482	226	310	426	312	550	442
32.767	313	125	689	464	1011	1021	408	430	462	348	767	619	330	301	139	131	288	143	129	218	432	504
32.783	255	195	1266	610	466	1076	482	731	0	0	0	524	496	280	178	138	523	147	127	118	116	468
32.8	224	388	0	439	608	992	427	838	793	295	386	343	486	283	136	399	652	148	124	115	205	381
32.817	0	340	0	719	515	1158	359	567	1161	768	500	426	286	234	823	367	737	130	429	379	120	319
32.833	260	544	922	969	900	576	959	404	545	545	184	438	378	947	451	313	731	850	311	329	769	122
32.85	154	121	943	0	1099	245	735	814	0	358	601	336	466	999	426	443	974	246	355	387	454	111
32.867	131	0	491	462	803	379	549	951	136	300	459	614	535	329	130	300	132	538	0	531	332	137
32.883	128	0	309	794	527	778	0	488	150	520	279	742	543	589	796	0	486	470	116	548	0	158
32.9	580	135	376	1377	436	756	0	148	498	623	384	590	682	1045	1146	137	845	377	145	345	130	423
32.917	618	464	403	819	444	482	0	835	489	659	486	647	208	813	361	450	1046	363	533	648	406	407
32.933	703	776	651	236	386	218	656	773	1210	736	382	151	428	790	0	593	1042	303	382	1421	627	279
32.95	554	752	841	210	252	666	663	201	2115	993	466	0	494	1154	430	545	539	887	568	2141	799	0
32.967	441	503	537	258	146	1017	638	408	356	886	373	649	0	1008	472	369	269	1640	820	1401	556	335
32.983	594	591	377	921	159	664	516	454	385	641	467	289	779	268	702	271	332	1532	1105	422	110	455
33	0	725	348	908	281	254	0	338	419	372	507	411	985	128	634	125	913	226	172	474	406	499
33.017	0	833	467	1360	265	394	134	548	397	602	0	661	835	370	803	346	0	632	607	461	485	926
33.033	818	922	525	1427	139	631	130	603	478	1009	0	638	160	206	1134	136	395	365	327	119	603	524
33.05	644	1339	552	747	144	398	0	567	798	661	527	840	0	205	893	137	123	373	288	117	160	410
33.067	523	787	743	614	153	487	129	0	1330	292	595	808	146	784	553	466	495	342	398	508	126	116
33.083	136	539	448	968	317	473	753	197	847	463	1349	697	657	127	161	529	738	185	132	722	404	119
33.1	127	113	575	0	215	495	124	375	633	659	546	578	948	129	0	0	708	295	472	530	620	627
33.117	797	128	633	0	195	1017	141	275	495	736	463	847	1146	509	457	386	467	226	744	170	550	442
33.133	0	585	650	0	419	0	179	626	775	422	269	1275	703	790	542	1191	564	587	1212	229	383	576
33.15	405	736	589	133	513	352	510	400	495	451	133	1177	598	511	650	807	500	659	968	166	352	626
33.167	600	926	690	501	1050	470	645	354	357	445	0	584	127	571	242	133	806	759	774	122	357	443
33.183	690	963	587	1147	1705	555	591	644	428	751	134	124	312	485	936	130	621	676	512	270	1105	132
33.2	513	354	1031	1243	1260	592	390	609	761	850	701	812	384	740	967	355	659	402	429	144	1731	266
33.217	476	503	776	546	415	0	971	459	573	862	1028	1388	215	1053	783	509	513	491	323	512	1031	0
33.233	706	617	473	479	514	141	838	694	757	1262	1131	1094	0	912	415	536	556	475	270	793	180	346
33.25	774	375	316	208	310	220	439	933	596	1030	967	271	289	461	365	0	312	378	250	1304	0	399
33.267	685	493	623	121	188	343	498	1066	331	524	373	637	126	408	336	590	346	528	597	456	424	152
33.283	611	450	750	121	504	681	802	1124	363	330	538	246	703	378	124	504	480	691	581	659	378	456
[truncated: 406 more rows]

## Sheet: Figure 7 (Supp Fig 46)
	Control		OxyA no1		OxyA no2		OxyC no1		OxyC no2		OxyBtei		OxyA + OxyC
Time [min]	linear	mono	linear	mono	linear	mono	linear	mono	linear	mono	linear	mono	linear	mono
0	476	478	434	626	941	1126	489	721	324	454	617	149	470	252
0.017	488	471	435	246	300	1251	425	671	617	765	481	159	146	399
0.033	266	312	0	179	341	1130	456	0	912	532	318	147	586	773
0.05	373	287	0	727	407	990	362	151	1012	325	744	0	536	504
0.067	263	484	316	847	446	0	324	167	796	648	176	597	393	560
0.083	150	374	334	636	480	564	482	273	292	762	863	1111	252	464
0.1	493	552	139	283	607	614	394	573	480	706	510	371	516	747
0.117	397	313	151	475	508	454	152	428	0	488	534	358	589	369
0.133	529	513	396	401	514	479	688	427	462	502	367	367	512	249
0.15	0	511	590	533	561	562	0	420	249	351	641	611	530	373
0.167	622	586	112	526	617	680	343	539	484	126	738	935	0	599
0.183	684	705	246	729	645	566	655	418	670	131	531	813	948	611
0.2	801	414	560	640	479	105	423	690	608	396	644	1012	615	784
0.217	352	0	344	824	699	133	504	673	940	599	804	531	733	587
0.233	734	628	435	797	833	458	608	465	1507	195	785	379	1058	212
0.25	644	577	723	634	879	0	127	721	853	142	831	174	662	247
0.267	651	161	918	594	416	411	176	367	0	231	600	401	133	283
0.283	481	660	446	531	324	526	551	809	390	878	536	464	480	477
0.3	798	764	295	580	469	539	857	580	609	1920	601	678	505	485
0.317	1046	562	169	732	574	722	825	0	621	3023	830	333	361	0
0.333	438	179	302	506	678	420	753	131	582	1426	883	539	0	618
0.35	166	157	354	492	416	172	619	937	502	404	345	635	509	581
0.367	0	719	618	571	316	254	630	261	692	511	0	494	188	472
0.383	515	769	472	567	303	384	527	292	686	455	0	455	559	437
0.4	664	778	388	525	348	334	390	610	703	761	0	1015	760	393
0.417	583	728	895	656	722	302	1009	474	682	237	112	1118	882	515
0.433	424	462	303	778	632	890	423	711	250	526	112	610	462	187
0.45	281	500	466	816	476	391	167	791	389	630	142	489	471	571
0.467	153	578	375	444	0	201	382	667	157	408	414	554	595	377
0.483	283	537	872	334	155	0	154	335	154	540	438	241	559	560
0.5	390	499	520	443	0	425	764	615	154	625	288	0	688	555
0.517	0	880	682	418	297	740	436	549	134	164	335	0	638	678
0.533	577	854	656	399	556	679	638	547	0	170	0	455	154	633
0.55	89	196	364	0	623	797	692	375	0	0	0	635	306	428
0.567	647	89	419	127	552	773	630	608	494	427	491	484	397	392
0.583	505	346	380	450	0	629	990	694	0	888	432	300	535	576
0.6	585	466	505	357	0	354	913	1007	0	649	1160	310	494	689
0.617	360	459	499	725	0	385	621	0	448	747	937	481	0	537
0.633	176	604	846	901	0	416	834	141	607	586	1311	495	287	545
0.65	481	572	548	927	235	504	915	432	711	150	610	454	522	570
0.667	398	731	762	754	459	161	921	481	968	561	376	510	336	289
0.683	124	444	658	368	881	182	503	308	758	294	992	144	253	426
0.7	276	531	0	416	479	532	306	150	554	0	827	554	297	451
0.717	663	767	104	331	0	685	129	119	602	497	253	917	699	0
0.733	558	806	137	414	779	716	0	196	655	249	823	902	352	886
0.75	665	844	137	148	0	741	331	573	702	341	396	1238	257	265
0.767	633	337	306	156	738	742	500	228	680	133	575	739	415	492
0.783	380	393	454	785	528	431	799	430	423	263	765	285	411	647
0.8	387	607	0	141	358	563	848	1192	588	377	909	396	468	711
0.817	155	435	739	0	530	488	876	487	590	429	994	136	332	0
0.833	311	716	613	0	655	142	988	461	805	313	449	0	535	129
0.85	485	343	705	734	759	167	836	444	944	708	132	0	586	658
0.867	585	440	721	614	836	189	397	512	707	485	484	473	152	605
0.883	518	366	680	591	330	0	491	424	528	459	404	151	680	356
0.9	366	514	637	390	268	226	754	349	401	332	0	152	689	268
0.917	0	615	478	469	571	264	772	301	369	206	266	296	550	251
0.933	158	574	659	332	159	373	706	795	339	497	396	438	290	238
0.95	430	357	435	488	0	1041	785	131	0	865	341	486	381	228
0.967	880	684	738	507	582	707	850	117	0	831	0	318	292	147
0.983	649	385	852	571	721	518	894	289	243	471	152	0	161	395
1	709	385	690	593	479	109	346	437	128	471	456	192	154	132
1.017	330	397	160	602	447	132	146	736	381	504	431	460	322	843
1.033	439	305	0	770	0	307	416	511	500	882	511	575	426	823
1.05	565	317	743	351	136	536	436	637	736	352	738	0	375	558
1.067	490	487	798	346	213	614	979	412	848	0	0	152	286	405
1.083	205	618	707	150	397	616	262	624	193	0	554	223	112	0
1.1	530	391	565	0	364	550	551	724	237	0	399	382	356	782
1.117	615	404	667	146	329	566	897	457	152	290	342	471	271	873
1.133	510	347	823	372	394	380	816	592	164	429	0	567	497	399
1.15	521	564	740	635	334	305	987	596	755	443	398	539	507	149
1.167	168	911	763	0	299	458	532	860	346	303	1070	694	466	0
1.183	152	547	1034	557	293	837	630	619	463	0	1216	0	352	238
1.2	177	405	902	460	172	430	944	486	534	479	589	799	516	359
1.217	123	787	569	335	151	148	1067	524	894	0	686	740	521	466
1.233	436	942	520	130	321	131	636	690	849	0	638	487	710	434
1.25	145	1100	851	555	614	596	500	697	0	0	476	432	594	0
1.267	460	814	858	485	486	392	820	661	245	786	374	662	402	365
1.283	430	817	988	326	420	552	778	662	260	482	281	445	417	290
1.3	1151	412	868	420	250	506	490	500	342	421	465	449	595	157
1.317	740	605	513	396	170	941	626	362	435	410	0	372	492	536
1.333	321	638	522	337	126	462	503	158	375	281	163	259	409	539
1.35	875	501	478	444	291	428	702	913	0	0	685	702	598	763
1.367	192	433	270	643	797	311	409	174	438	195	156	738	0	419
1.383	155	152	188	426	131	543	420	736	293	143	283	935	312	363
1.4	349	122	458	180	112	428	378	0	142	124	151	0	695	451
1.417	543	150	452	201	221	0	292	426	128	866	639	431	319	411
1.433	571	504	309	135	477	125	0	547	287	1086	661	559	0	392
1.45	410	754	378	130	1092	117	331	451	398	479	294	550	0	441
1.467	141	1006	370	144	491	145	504	557	434	433	0	560	886	855
1.483	0	607	182	512	354	502	532	359	315	372	804	616	496	845
1.5	772	167	145	338	387	818	485	0	339	796	715	427	428	645
1.517	184	432	167	0	531	724	410	0	345	996	948	0	374	549
1.533	667	398	119	192	622	403	522	703	376	934	130	0	279	717
1.55	440	493	120	483	523	238	500	701	490	428	647	0	937	851
1.567	830	783	212	549	627	595	468	143	736	395	482	273	945	738
1.583	565	850	712	0	0	620	0	224	820	474	527	609	1018	566
1.6	532	626	319	0	527	694	504	399	190	339	536	325	704	667
1.617	0	564	230	365	514	417	0	197	174	596	415	162	404	612
1.633	331	361	583	374	264	888	759	388	731	661	121	345	0	326
1.65	461	338	0	248	265	895	950	626	126	679	113	378	0	0
1.667	691	393	145	193	0	780	653	554	167	0	501	392	0	529
1.683	277	905	368	301	291	0	506	671	726	574	566	457	443	409
1.7	496	641	577	373	171	788	0	752	852	291	706	355	272	329
1.717	301	741	370	889	491	858	782	582	906	383	687	774	304	499
1.733	398	697	394	327	596	1021	0	0	362	309	580	140	654	396
1.75	311	379	477	0	671	522	746	0	367	308	470	140	141	352
1.767	250	604	375	0	711	465	830	402	457	0	1048	364	150	538
1.783	151	613	0	0	576	0	974	684	330	0	1811	376	306	444
1.8	385	854	345	391	652	528	686	685	190	457	1128	570	479	370
1.817	547	1081	336	0	776	840	268	542	404	612	662	759	962	349
1.833	596	1119	342	242	644	998	769	774	707	508	563	898	908	442
1.85	0	1388	143	354	793	413	695	599	447	672	441	660	767	593
1.867	484	982	217	1262	693	215	544	869	385	0	716	449	592	136
1.883	340	161	407	1874	489	139	687	0	465	141	880	435	572	175
1.9	453	562	307	914	0	590	914	580	437	386	406	440	523	149
1.917	0	673	371	147	758	839	677	720	590	796	732	182	598	371
1.933	605	380	441	149	784	605	527	662	473	416	828	185	865	781
1.95	1086	250	462	222	327	644	528	473	321	683	845	415	566	1293
1.967	825	150	785	467	0	978	364	535	0	803	294	402	391	1274
1.983	533	548	755	355	0	786	469	632	146	899	683	533	814	731
2	191	546	1044	491	549	718	449	431	609	483	643	348	514	672
2.017	522	517	918	669	1067	665	318	596	800	755	699	199	0	534
2.033	655	514	311	752	980	530	0	535	440	564	775	246	744	817
2.05	142	153	170	707	499	497	839	418	378	506	755	492	290	1166
2.067	109	0	148	598	218	781	825	345	388	315	141	481	137	877
2.083	513	512	615	362	469	648	447	245	292	357	601	853	168	122
2.1	619	800	0	374	216	587	313	225	602	638	161	870	596	544
2.117	517	118	513	451	184	489	270	352	851	0	540	720	508	501
2.133	450	307	586	342	438	300	350	149	420	0	563	289	492	567
2.15	578	511	900	135	564	425	490	442	715	343	339	382	192	148
2.167	141	535	545	112	517	796	420	878	799	382	268	449	290	222
2.183	0	496	336	186	429	973	501	717	610	221	148	481	280	258
2.2	0	150	799	121	385	830	679	531	428	0	617	630	0	723
2.217	822	495	618	814	787	648	737	494	485	109	0	698	704	126
2.233	137	573	483	461	487	438	973	494	616	110	333	618	731	127
2.25	271	762	533	370	645	543	717	987	954	950	310	517	741	152
2.267	124	491	531	476	529	167	653	797	1223	152	607	327	237	1042
2.283	147	486	419	584	306	567	553	863	1100	149	224	184	624	0
2.3	297	303	761	332	139	794	530	399	740	120	0	339	501	538
2.317	458	133	0	136	525	449	555	0	462	195	160	464	661	761
2.333	191	301	411	341	145	0	339	143	409	288	254	300	600	497
2.35	386	514	496	630	595	413	601	141	171	138	350	500	537	462
2.367	572	669	370	618	612	454	799	0	837	745	0	492	0	343
2.383	638	567	275	393	122	270	902	0	701	813	541	494	0	418
2.4	520	377	353	461	0	0	777	320	491	172	263	888	257	368
2.417	458	173	637	445	160	442	489	293	124	252	405	486	339	366
2.433	528	143	655	513	443	606	0	427	121	137	512	617	619	131
2.45	310	541	531	689	0	407	129	400	308	302	438	273	393	141
2.467	462	299	756	805	877	448	328	376	402	389	0	210	329	356
2.483	504	423	754	339	719	627	480	335	345	398	790	0	161	508
2.5	335	350	921	769	342	833	530	595	203	299	799	0	0	525
2.517	135	363	116	154	270	814	542	334	259	543	329	514	770	224
2.533	395	430	161	323	337	723	617	385	541	820	248	594	708	206
2.55	391	922	1273	151	0	124	794	484	387	714	412	680	586	0
2.567	514	834	943	524	762	129	890	387	609	761	986	722	686	139
2.583	663	340	0	579	723	168	882	358	558	1016	997	591	559	224
2.6	183	143	130	678	527	333	0	473	304	984	530	366	369	312
2.617	386	190	246	522	396	537	402	491	621	651	715	320	274	327
2.633	503	264	504	787	520	532	690	396	267	561	1114	327	424	498
2.65	590	1001	286	811	647	228	571	341	475	635	1049	653	603	644
2.667	763	919	328	447	660	285	472	409	0	413	467	269	580	862
2.683	532	897	219	518	467	221	284	205	0	559	523	469	414	436
2.7	513	1062	608	549	279	143	515	141	0	137	711	575	146	570
2.717	0	616	421	474	284	484	389	593	503	170	597	529	202	615
2.733	133	139	384	465	0	593	143	482	606	434	407	622	503	595
2.75	0	1136	1090	323	578	506	611	292	530	438	162	744	0	446
2.767	579	592	1128	141	624	465	677	541	428	273	180	928	135	762
2.783	676	301	1110	1041	615	539	740	135	0	267	503	534	124	836
2.8	1078	0	878	0	452	420	251	177	130	0	354	460	341	649
2.817	88	267	389	459	266	0	206	213	156	468	407	694	462	344
2.833	0	398	427	823	137	137	243	387	405	452	543	383	581	596
2.85	268	489	448	700	372	311	0	474	438	143	679	608	519	0
2.867	805	1023	740	582	433	446	0	314	533	871	0	277	368	761
2.883	841	442	626	717	471	258	422	688	567	1008	172	988	140	805
2.9	836	443	689	221	296	315	801	473	580	724	183	1321	375	149
2.917	807	560	616	635	200	517	957	715	668	141	468	755	658	117
2.933	1028	931	699	797	464	411	723	793	765	151	0	511	1015	0
2.95	778	1054	410	611	899	608	448	887	738	402	210	383	579	532
2.967	647	552	669	451	212	505	224	505	529	767	271	0	1690	160
2.983	339	681	831	280	943	580	209	885	599	560	364	195	2097	318
3	0	1264	1121	445	1282	831	374	1528	950	468	363	0	2032	1048
3.017	649	1682	1503	1783	952	1144	740	961	1019	826	888	443	1567	1971
3.033	888	1640	1389	2867	819	1929	639	1603	717	2333	1242	769	2370	1534
3.05	1225	0	994	3658	1160	3368	1172	1945	830	1575	1644	2257	4061	1796
3.067	976	1160	2082	4401	1046	4241	753	1738	1258	1781	1221	1155	4910	3332
3.083	424	2119	2932	4876	4344	2647	2921	3375	3351	3850	1298	1226	1517	4497
3.1	1156	772	4072	5307	2661	2300	3657	2843	4342	8590	932	2488	2298	4736
3.117	1832	686	5076	18312	1743	2735	3657	18859	5488	11855	2548	2934	2178	4139
3.133	1495	716	4861	7984	1616	1961	4077	1714	5206	12840	986	3233	2477	1436
3.15	1288	1781	1756	11166	1220	1041	2857	4849	4814	12774	1079	2796	1958	5222
3.167	2214	1449	1378	10481	581	1055	3238	6376	1746	11425	1650	1585	1767	4111
3.183	2380	784	2894	8038	1027	1220	3264	6350	1927	9264	1747	1142	1746	3584
3.2	1497	510	3451	6622	1074	843	2684	3091	2980	6380	1770	988	2881	2997
3.217	1034	948	4159	6928	884	362	2175	2578	5580	3725	2035	1007	2872	2557
3.233	896	684	4490	5183	743	788	1871	2927	3218	2713	287	877	1959	1783
3.25	1019	627	4137	3577	673	614	1214	2421	2939	2664	537	771	1372	702
3.267	813	483	3035	2380	456	281	1085	2192	3608	1016	809	441	1115	541
3.283	431	346	2094	1165	429	143	2612	1546	4066	1198	947	347	888	633
3.3	818	299	1337	998	632	138	2025	933	308	1255	740	392	575	1040
3.317	715	408	687	789	425	490	1685	966	2035	1097	492	0	987	1367
3.333	836	419	971	513	349	0	1022	669	1232	1009	467	855	1078	153
3.35	749	651	1129	295	348	166	563	839	914	1297	497	628	491	457
3.367	723	462	1352	247	385	126	590	712	241	963	538	211	716	514
3.383	750	318	779	277	443	449	281	855	346	851	635	0	473	570
3.4	626	138	0	290	550	723	445	589	514	977	698	94	128	498
3.417	555	456	798	356	282	477	449	546	543	916	698	198	468	418
3.433	472	488	1234	398	243	648	480	697	426	651	509	254	692	131
3.45	304	158	1279	457	0	644	538	714	303	474	850	0	625	404
3.467	334	0	678	599	133	600	559	509	0	251	656	629	580	588
3.483	953	0	890	644	432	729	804	729	1084	298	137	786	475	842
3.5	591	1318	650	485	613	1047	909	1073	848	602	0	688	1128	2203
3.517	432	1237	469	289	427	1240	1184	734	491	632	174	367	540	1703
3.533	557	853	560	0	354	1229	342	618	239	441	401	453	576	656
3.55	702	296	644	0	649	810	1185	197	466	707	980	797	1063	510
3.567	0	0	0	220	720	850	937	0	641	854	1328	926	1318	465
3.583	305	473	652	180	0	812	751	823	590	1027	1345	461	1159	689
3.6	657	793	1103	287	836	682	605	791	234	682	581	0	741	497
3.617	783	697	696	372	976	464	946	193	188	416	829	423	666	1081
3.633	714	211	820	550	516	384	495	254	163	530	841	529	985	975
3.65	642	534	688	494	0	961	219	602	315	521	834	540	1035	805
3.667	435	433	590	340	249	930	896	606	571	435	293	758	1044	426
3.683	414	0	415	198	624	627	260	275	425	397	141	834	481	388
3.7	282	839	0	718	990	640	292	126	308	606	147	714	518	154
3.717	277	364	0	577	993	182	293	0	566	936	148	358	333	446
3.733	457	703	679	698	834	612	324	0	703	1581	451	0	0	775
3.75	530	0	1172	429	940	442	423	138	407	1562	626	574	0	296
3.767	339	406	1048	484	897	390	502	135	199	1066	490	584	0	141
3.783	140	365	601	450	684	144	514	223	146	318	392	686	619	411
3.8	351	407	376	586	540	146	354	249	560	623	355	486	0	435
3.817	671	143	493	229	251	341	350	0	382	100	373	583	897	724
3.833	435	0	483	621	603	200	563	0	785	0	496	282	1083	479
3.85	720	0	450	766	397	355	633	0	670	0	711	411	1060	553
3.867	616	695	497	0	281	805	636	0	472	462	618	605	983	498
3.883	516	855	619	496	826	766	422	393	661	380	0	535	1046	496
3.9	994	998	1023	551	416	691	762	140	883	610	383	435	856	857
3.917	827	806	1057	387	323	174	748	134	473	328	632	599	602	189
3.933	474	380	250	430	796	0	347	420	526	323	363	591	600	163
3.95	629	129	120	498	301	114	114	769	556	686	535	292	612	394
3.967	145	132	110	444	227	106	0	820	504	494	641	599	0	444
3.983	284	0	0	0	297	0	0	685	112	576	811	0	228	670
4	247	330	443	186	555	371	142	366	176	907	203	776	789	0
4.017	453	258	491	117	995	239	142	130	336	298	128	762	407	780
4.033	184	166	361	124	125	605	141	555	417	549	180	633	706	166
4.05	504	726	250	385	150	300	351	454	594	608	275	400	0	532
4.067	499	753	386	258	171	448	532	262	156	574	593	299	145	722
4.083	529	765	735	993	494	251	447	348	138	958	319	691	850	1177
4.1	594	896	152	1249	509	428	122	459	514	729	721	226	917	529
4.117	419	0	650	1206	0	319	129	619	763	579	685	345	782	471
4.133	412	383	530	833	342	415	249	713	908	406	299	550	544	276
4.15	451	304	516	613	772	0	908	740	558	360	518	628	403	463
4.167	620	189	158	566	458	269	351	817	0	405	566	407	371	427
4.183	648	442	140	361	724	646	412	886	0	108	536	257	509	336
4.2	342	145	297	372	439	427	435	598	547	555	624	295	749	343
4.217	340	131	300	360	662	337	580	455	383	407	772	327	516	0
4.233	228	700	391	357	138	481	384	593	295	355	420	296	786	164
4.25	445	595	0	374	452	888	990	0	141	261	836	510	908	579
4.267	603	695	424	355	404	703	828	318	375	338	871	627	789	552
4.283	630	559	384	0	426	143	681	594	637	0	897	373	0	619
4.3	592	758	356	436	180	138	506	555	516	469	718	462	361	1216
4.317	621	789	259	480	321	0	804	126	534	607	911	521	143	656
4.333	702	429	376	841	659	0	278	122	435	418	438	874	939	0
4.35	1033	439	231	668	268	0	419	177	339	498	0	363	595	504
4.367	1114	206	302	700	307	146	136	263	250	597	0	160	444	681
4.383	1217	470	343	239	0	516	500	714	195	651	300	336	253	0
4.4	692	543	172	516	161	750	486	781	565	718	742	479	323	543
4.417	225	556	472	409	250	415	636	479	473	692	383	391	564	490
4.433	160	141	589	685	163	137	670	468	426	489	125	554	590	657
4.45	445	308	429	0	204	575	359	0	512	337	206	408	742	492
4.467	605	156	416	120	138	138	466	0	715	399	546	134	0	570
4.483	687	291	625	136	309	363	260	0	765	300	140	270	0	695
4.5	534	479	546	0	588	138	871	459	380	476	0	341	0	741
4.517	576	502	610	395	681	789	988	370	370	577	203	899	311	752
4.533	1047	321	513	437	0	510	147	0	612	528	380	599	257	321
4.55	641	0	265	818	759	0	328	365	536	376	453	575	341	147
4.567	388	0	850	865	796	634	0	407	650	0	268	360	397	152
4.583	253	0	1126	628	633	193	478	567	511	0	645	569	469	395
4.6	679	143	635	484	796	548	534	302	437	0	495	777	572	455
4.617	826	388	588	559	159	452	974	190	592	388	781	263	398	358
4.633	804	427	406	136	424	446	814	485	578	309	686	381	0	139
4.65	503	1052	255	681	334	467	563	467	625	454	618	0	189	142
4.667	291	320	697	758	321	640	631	340	675	369	291	0	376	140
4.683	379	225	547	423	265	577	696	276	392	204	365	0	1241	276
4.7	386	380	691	148	173	168	591	387	151	253	267	143	1929	488
4.717	110	543	679	397	138	295	404	411	0	421	324	0	1338	0
4.733	255	862	436	536	445	349	686	462	384	584	470	0	768	731
4.75	232	143	814	442	231	694	531	615	823	769	442	595	806	774
4.767	0	296	942	277	395	842	323	403	262	748	512	711	955	173
4.783	239	724	863	451	476	787	296	840	912	630	345	764	888	343
4.8	366	816	359	464	144	629	226	552	543	511	321	780	490	345
4.817	481	465	687	456	120	388	485	555	519	419	607	761	0	155
4.833	475	442	346	591	152	442	595	629	271	610	0	834	437	880
4.85	511	118	268	111	610	417	674	502	307	477	669	517	304	625
4.867	648	0	524	169	354	562	387	247	171	592	479	609	601	516
4.883	667	133	628	541	291	1479	493	604	160	740	535	171	1319	470
4.9	829	0	554	525	518	890	650	1001	689	816	464	636	757	153
4.917	799	774	584	223	540	415	816	1160	497	711	157	546	198	493
4.933	0	686	0	185	310	1197	535	1000	129	645	528	957	195	195
4.95	0	634	0	761	176	532	576	258	311	499	591	1099	372	0
4.967	0	519	270	128	625	585	311	256	560	259	536	854	364	376
4.983	289	140	657	256	466	442	495	518	202	407	412	516	306	434
5	610	817	550	327	329	666	454	506	510	469	0	604	0	565
5.017	604	402	555	625	622	654	603	590	558	499	0	539	0	555
5.033	657	680	545	255	690	753	1215	930	753	446	645	274	433	0
5.05	370	959	498	584	514	604	703	812	834	565	467	425	136	677
5.067	0	787	412	548	264	397	853	572	731	409	126	441	297	778
5.083	0	191	521	0	213	178	1083	580	643	520	192	609	503	460
5.1	532	509	608	0	538	388	691	711	477	731	470	424	549	381
5.117	160	393	641	395	547	371	613	431	773	383	870	360	696	575
5.133	905	1362	397	418	628	0	293	625	689	474	1036	318	818	525
5.15	691	794	143	1021	576	282	370	250	717	331	1144	329	797	363
5.167	0	658	630	727	370	412	576	439	575	0	868	438	416	326
5.183	0	504	615	411	276	694	508	665	527	199	595	656	433	0
5.2	886	0	631	507	365	777	833	846	250	359	563	141	530	0
5.217	386	1004	845	0	664	775	451	422	570	931	603	128	419	148
5.233	716	1127	547	537	883	624	0	0	826	1817	704	113	416	378
5.25	796	470	206	626	784	321	567	662	827	1318	638	580	451	507
5.267	340	397	328	244	0	137	568	137	732	712	529	631	745	544
5.283	280	452	413	293	273	122	703	322	394	681	306	371	795	0
5.3	641	451	913	210	875	269	860	0	460	204	568	362	635	364
5.317	613	374	534	439	760	325	436	289	480	464	457	870	452	472
5.333	557	440	454	811	575	288	345	325	354	542	454	773	940	529
5.35	533	585	0	370	724	393	428	352	144	711	495	575	587	138
5.367	563	553	1235	1134	760	535	599	554	137	448	731	465	839	355
5.383	457	692	720	1491	492	459	777	174	121	548	965	139	524	596
5.4	163	147	774	597	301	885	320	483	0	694	695	205	454	619
5.417	272	388	533	641	0	798	142	446	134	905	225	0	563	476
5.433	346	604	499	418	0	602	536	555	258	834	0	744	493	283
5.45	462	758	667	0	406	598	162	503	255	735	516	546	128	527
5.467	413	463	724	0	382	872	225	283	542	290	472	316	0	591
5.483	371	536	605	0	364	862	297	0	669	436	946	115	435	479
5.5	354	552	133	861	305	346	291	0	562	374	1041	564	648	364
5.517	458	401	139	566	872	635	153	561	269	782	913	673	755	363
5.533	448	488	366	557	588	721	143	442	434	366	555	694	850	394
5.55	429	690	513	436	354	637	542	548	481	550	573	564	1079	367
5.567	487	599	468	0	331	299	703	479	427	723	709	531	712	604
5.583	367	740	0	0	308	442	854	330	363	444	748	276	478	761
5.6	1153	566	0	113	362	495	143	293	464	329	668	370	340	576
5.617	370	684	689	196	308	696	139	206	265	223	149	359	382	552
5.633	438	1058	444	317	512	745	358	697	228	160	155	161	463	493
5.65	522	1429	144	141	593	561	489	861	448	692	266	324	439	480
5.667	495	842	296	134	612	508	461	939	653	322	326	520	515	457
5.683	405	345	306	161	781	0	826	292	145	630	319	420	904	363
5.7	618	485	150	668	719	261	662	125	0	482	402	543	955	127
5.717	451	766	513	821	466	0	680	469	328	634	613	0	674	114
5.733	478	706	366	714	324	288	0	728	374	460	399	504	410	0
5.75	115	637	278	0	520	346	996	831	348	282	546	546	499	580
5.767	482	0	270	121	669	424	524	376	0	384	653	788	132	332
5.783	516	0	467	0	0	312	349	411	453	368	436	260	118	424
5.8	685	0	560	265	0	0	796	631	0	703	334	132	126	656
5.817	430	573	0	610	633	837	417	964	227	405	0	133	0	511
5.833	603	648	0	463	0	834	158	318	358	153	798	213	207	0
5.85	873	314	271	277	0	470	407	127	469	150	777	369	662	134
5.867	614	136	510	292	498	643	411	135	599	337	441	369	0	139
5.883	432	119	412	345	674	487	280	137	729	336	449	293	136	538
5.9	266	303	297	322	241	288	483	138	0	521	659	333	119	0
5.917	250	324	828	159	599	0	759	284	713	426	847	357	242	375
5.933	566	375	913	143	409	410	470	545	582	655	664	307	558	482
5.95	627	1062	535	280	0	613	0	769	301	211	500	0	741	337
5.967	0	647	402	318	0	300	0	370	299	133	768	163	710	129
5.983	509	413	484	146	180	326	0	140	637	497	566	171	460	563
6	441	377	296	483	327	277	0	128	0	742	561	0	155	761
6.017	590	1076	0	568	383	314	0	0	294	677	723	243	0	518
6.033	638	1542	0	762	489	406	160	154	343	619	682	392	525	0
6.05	478	870	552	480	394	301	695	569	564	439	364	473	0	0
6.067	485	548	799	549	0	458	711	383	908	726	492	331	518	600
6.083	675	293	568	317	0	627	782	305	0	475	310	318	0	355
6.1	795	421	431	325	384	351	391	667	135	644	439	679	561	303
6.117	0	527	536	508	835	261	231	689	626	0	442	384	358	148
6.133	182	129	354	414	639	167	0	636	923	0	584	0	0	758
6.15	171	814	381	764	585	313	127	480	1065	765	529	202	959	632
6.167	625	275	130	1007	826	339	734	214	549	707	663	0	0	230
6.183	930	461	460	699	548	489	129	0	422	645	625	665	648	334
6.2	843	569	337	493	442	330	114	164	0	701	196	551	741	285
6.217	686	515	360	392	131	139	140	567	0	763	0	607	509	332
6.233	324	513	695	792	131	130	218	656	0	793	552	568	274	546
6.25	335	338	760	519	132	498	327	500	142	621	540	1017	617	341
6.267	342	439	0	630	0	618	516	158	138	565	310	140	577	119
6.283	822	748	0	612	0	590	454	145	805	483	311	272	381	0
6.3	717	856	447	392	533	464	290	308	492	373	546	526	564	724
6.317	599	791	492	1007	1051	447	0	355	787	0	0	786	889	594
6.333	883	679	320	1298	485	356	313	459	537	782	206	709	1069	155
6.35	651	673	353	767	434	407	395	352	553	149	425	769	831	418
6.367	133	540	652	707	368	385	373	129	389	348	1013	634	673	516
6.383	298	685	627	610	143	365	374	322	0	411	619	698	241	512
6.4	432	168	679	239	313	361	458	440	0	482	760	649	0	284
6.417	455	421	469	369	447	472	1005	273	829	530	814	595	0	243
6.433	546	374	355	611	0	710	941	0	881	0	848	641	300	159
6.45	785	662	395	550	757	511	519	484	688	0	740	710	484	357
6.467	376	504	540	482	671	584	779	0	148	356	677	857	345	757
6.483	388	670	314	149	545	507	622	429	128	868	923	703	144	769
6.5	568	562	737	319	119	146	241	406	132	199	668	551	298	799
6.517	373	471	661	635	146	404	328	275	718	591	364	399	817	657
6.533	270	561	330	500	0	539	939	405	313	882	528	534	808	525
6.55	336	653	448	427	0	421	584	689	448	399	594	277	704	422
6.567	447	395	0	181	164	0	0	1100	495	662	519	469	588	613
6.583	1271	185	553	448	132	440	134	1110	472	837	429	633	486	423
6.6	731	286	277	393	0	737	145	638	394	982	700	661	591	377
6.617	539	519	364	495	280	421	460	457	133	673	373	619	336	453
6.633	452	762	341	0	592	0	676	313	165	711	309	613	0	444
6.65	637	493	899	0	474	522	599	450	508	475	290	663	211	229
6.667	763	531	350	461	355	341	263	134	718	879	158	370	597	256
6.683	648	198	222	347	888	510	313	398	717	698	165	298	452	228
6.7	0	0	341	138	611	537	355	252	579	608	503	474	0	133
6.717	346	424	597	148	278	618	661	491	448	588	268	731	0	132
6.733	0	834	549	152	479	0	678	795	407	806	735	890	0	0
6.75	0	692	476	526	555	298	135	286	666	956	618	564	360	0
6.767	583	620	487	515	497	140	440	350	145	896	647	254	542	713
6.783	413	599	750	579	422	157	322	648	130	909	610	351	672	792
6.8	265	637	509	475	388	519	286	380	214	684	590	554	347	910
6.817	541	644	155	924	771	254	183	412	384	540	714	371	360	357
6.833	502	506	132	899	0	232	610	693	735	419	957	102	706	634
6.85	181	393	435	742	555	215	366	1006	676	298	664	147	551	1017
6.867	0	433	543	729	527	139	487	482	454	328	996	392	761	557
6.883	294	459	478	483	470	886	333	309	968	363	1087	548	576	369
6.9	565	147	486	625	387	359	0	273	443	865	1328	193	595	148
6.917	806	452	624	410	158	784	96	169	411	820	1316	238	439	595
6.933	653	290	331	352	263	400	176	775	343	780	136	137	335	330
6.95	745	619	331	460	661	265	408	1431	466	868	359	256	374	630
6.967	283	517	0	616	1294	177	400	1212	464	0	333	473	575	641
6.983	0	398	154	603	1433	401	331	794	479	0	524	488	826	883
7	400	327	240	654	582	356	472	800	747	173	626	642	565	596
7.017	577	282	154	748	568	664	273	634	638	309	701	462	470	545
7.033	566	433	145	863	912	663	427	1138	0	678	600	550	332	720
7.05	487	405	287	1089	757	810	434	357	0	408	685	396	345	503
7.067	261	749	978	768	433	416	535	310	388	414	518	266	593	414
7.083	109	491	743	709	258	203	141	620	1017	955	393	0	537	850
7.1	144	633	969	149	0	0	121	683	1587	729	490	130	824	736
7.117	312	422	686	178	323	385	332	289	969	743	667	148	444	435
7.133	325	703	0	217	145	476	354	349	557	0	320	582	536	382
7.15	743	535	141	401	146	482	391	592	726	525	147	528	1095	466
7.167	839	444	233	165	854	532	401	592	602	547	408	303	0	728
7.183	766	626	211	139	899	200	404	415	444	723	556	299	129	489
7.2	695	561	633	670	562	629	533	420	351	779	518	347	0	581
7.217	496	816	488	643	434	733	474	879	468	716	354	479	0	733
7.233	450	779	1111	876	378	512	611	631	555	763	0	426	0	376
7.25	286	702	393	482	354	538	424	444	161	520	707	965	0	260
7.267	891	590	0	555	679	370	236	487	852	713	136	699	622	624
7.283	1050	344	380	887	687	795	321	602	662	448	430	663	767	718
7.3	569	0	319	1034	653	598	783	437	832	506	148	395	1007	951
7.317	0	257	739	1020	723	481	714	213	0	678	0	682	822	896
7.333	784	173	283	917	436	336	944	287	558	509	176	616	636	1113
7.35	148	479	373	0	393	368	615	410	627	1072	192	725	493	675
7.367	135	643	269	753	661	0	838	519	567	584	372	506	537	681
7.383	149	968	354	726	918	759	992	443	201	513	464	318	414	706
7.4	137	555	395	237	879	756	714	318	176	694	486	132	151	610
7.417	644	454	605	841	197	941	483	459	0	537	468	394	269	739
7.433	785	309	639	965	0	780	427	719	529	0	387	539	458	885
7.45	647	341	817	828	494	655	142	724	587	399	306	455	1293	695
7.467	493	416	548	138	474	503	441	438	0	334	346	258	618	612
7.483	520	397	446	367	494	637	661	224	409	374	430	669	787	511
7.5	275	553	402	498	448	633	172	286	377	503	451	564	0	701
7.517	545	515	586	544	190	799	0	307	569	665	605	800	166	551
7.533	928	511	468	640	156	815	315	545	611	582	606	466	240	212
7.55	999	573	285	581	0	676	405	518	683	933	478	531	510	473
7.567	751	1006	153	469	448	640	774	545	618	498	546	489	565	0
7.583	735	147	380	658	359	479	141	150	289	440	343	471	0	362
7.6	515	258	423	424	743	498	127	136	831	685	0	688	352	744
7.617	428	371	572	149	715	745	570	458	364	263	819	359	427	683
7.633	471	300	479	637	528	182	193	826	613	512	1659	370	241	900
7.65	731	430	704	156	321	308	320	746	672	715	1019	662	767	647
7.667	659	522	695	618	0	551	445	610	545	873	1127	326	1340	314
7.683	760	389	747	667	643	631	811	381	421	777	163	227	1372	555
7.7	578	355	658	470	1186	429	1019	542	375	437	636	432	560	1058
7.717	421	468	429	502	942	594	886	537	152	420	690	501	439	1064
7.733	0	474	316	318	341	834	812	379	118	303	921	694	145	552
7.75	0	230	578	287	465	886	927	437	127	477	748	730	521	358
7.767	514	645	650	425	439	697	1011	678	394	496	479	713	766	143
7.783	719	495	493	328	0	787	1069	664	753	467	325	609	610	594
7.8	887	390	0	774	713	685	943	0	481	295	344	433	542	290
7.817	583	243	880	900	0	752	815	458	736	160	598	392	661	459
7.833	975	0	597	1000	107	627	718	372	633	513	722	286	676	489
7.85	813	264	332	859	142	612	0	534	576	391	514	326	987	147
7.867	710	362	360	800	978	661	163	740	813	0	775	680	894	499
7.883	570	435	659	0	393	630	0	533	1110	669	370	373	711	260
7.9	771	577	495	0	390	608	754	1078	1100	735	274	482	509	145
7.917	718	408	663	289	353	840	406	943	738	649	368	585	380	0
7.933	786	358	783	408	429	745	537	549	621	600	501	742	169	488
7.95	1089	352	736	544	0	770	449	419	1192	339	254	911	191	1072
7.967	413	418	523	816	1322	744	329	479	979	536	205	1041	356	967
7.983	285	482	500	1104	826	466	372	481	740	154	0	1599	789	0
8	285	172	491	737	844	518	827	476	186	178	289	212	723	0
8.017	467	337	490	506	0	384	750	501	660	185	992	655	374	580
8.033	737	417	371	495	164	593	412	1026	858	626	1209	936	881	591
8.05	1044	560	162	801	0	459	0	629	581	544	1811	482	172	540
8.067	926	796	171	406	0	149	221	585	411	358	980	176	411	634
8.083	577	696	141	281	1077	160	265	229	530	389	812	394	739	640
8.1	814	456	404	153	1000	610	0	771	551	0	1045	714	697	351
8.117	719	0	509	494	685	772	0	703	481	0	996	884	581	1050
8.133	588	196	0	626	320	730	446	581	495	1075	682	706	0	854
8.15	277	386	664	596	620	177	625	547	439	599	678	720	0	581
8.167	888	512	289	441	727	110	554	436	874	589	368	689	213	671
8.183	602	745	420	558	741	141	418	726	408	499	0	638	455	377
8.2	508	604	707	859	413	411	385	540	394	434	0	517	493	389
8.217	198	754	605	804	374	357	597	281	402	799	316	511	498	446
8.233	175	663	956	787	976	714	738	367	303	787	1042	485	210	676
8.25	823	197	932	905	700	558	945	615	169	772	451	529	145	0
8.267	860	728	751	947	476	450	595	895	510	770	827	498	828	0
8.283	155	569	1001	1040	205	427	577	649	169	655	1681	889	672	156
8.3	300	366	807	423	816	751	463	0	587	665	656	652	977	495
8.317	815	420	873	163	513	738	552	1158	543	498	664	187	1248	827
8.333	480	584	728	197	259	465	0	1739	454	811	461	331	1343	761
8.35	735	849	739	366	306	825	696	1294	687	385	670	391	955	1066
8.367	662	897	176	0	194	257	551	0	0	0	722	582	729	894
8.383	422	235	153	777	767	198	0	140	663	603	868	686	507	657
8.4	276	0	0	774	572	623	808	448	392	536	442	644	470	767
8.417	431	355	287	698	310	698	393	363	428	910	990	695	493	631
8.433	776	408	278	734	555	755	609	293	294	848	673	679	372	437
8.45	740	377	377	713	500	437	577	430	390	707	939	593	374	192
8.467	927	967	181	609	0	300	346	397	436	467	626	240	436	146
8.483	338	741	541	421	399	369	276	486	693	198	746	130	286	0
8.5	407	396	885	155	748	423	158	831	442	773	486	598	557	890
8.517	556	168	825	140	835	584	0	962	867	684	377	771	654	933
8.533	563	729	612	233	559	508	0	454	445	468	490	500	606	795
8.55	389	0	476	664	849	225	0	329	579	538	458	419	733	489
8.567	408	313	153	965	882	220	168	148	960	798	233	363	736	405
8.583	605	1003	425	816	714	282	635	138	1029	675	246	337	0	147
8.6	711	1399	663	654	236	667	463	347	1438	743	309	556	590	168
8.617	440	920	837	571	486	616	481	404	1117	551	442	530	930	629
8.633	309	392	788	548	378	833	350	560	728	471	583	660	792	906
8.65	287	317	1076	403	0	873	548	351	741	442	713	702	469	714
8.667	1338	727	801	292	1190	603	580	109	811	219	426	641	510	0
8.683	1119	501	857	376	1173	452	168	108	491	216	313	798	768	0
8.7	574	333	1147	1073	254	1058	832	734	405	486	164	913	843	148
8.717	429	869	887	1203	264	563	473	816	162	528	157	617	265	146
8.733	740	1136	614	1350	388	0	619	534	0	501	509	1547	1216	257
8.75	837	1006	1230	538	837	707	601	439	875	431	589	1547	1678	782
8.767	513	793	1530	513	947	680	591	987	914	371	815	0	1038	767
8.783	433	869	1285	396	702	582	516	970	1062	942	1066	820	953	580
8.8	554	595	703	440	333	261	0	807	1165	1433	955	1018	1138	425
8.817	1465	622	595	719	490	1318	398	694	1235	1126	710	637	1610	629
8.833	753	482	1197	436	686	1040	400	633	942	712	635	400	564	627
8.85	729	522	1338	268	329	527	752	573	765	582	546	436	0	446
8.867	423	516	0	0	522	1027	926	525	1060	591	1019	445	524	589
8.883	824	506	465	0	371	717	810	611	169	639	1110	383	748	612
8.9	701	672	541	590	352	188	680	681	153	409	813	192	524	164
8.917	732	942	433	861	583	366	348	603	480	0	903	500	443	547
8.933	503	808	578	683	898	300	819	589	497	200	0	635	749	643
8.95	356	438	585	644	1299	616	1451	617	562	469	0	502	748	566
8.967	1177	0	504	494	705	532	964	431	243	392	0	1019	1549	723
8.983	657	602	549	425	902	789	427	542	335	404	177	436	1073	645
9	443	523	582	525	1122	878	644	808	135	374	786	266	1067	481
9.017	492	1428	468	596	814	865	498	638	0	586	1249	272	771	465
9.033	1106	139	685	600	702	1284	447	438	174	561	992	609	1001	619
9.05	1481	694	1027	646	863	1435	953	496	684	242	767	1024	577	563
9.067	1086	454	1141	501	1231	522	1132	530	1229	282	541	1192	863	223
9.083	1323	530	531	0	726	595	1235	367	498	358	764	1076	510	214
9.1	1387	695	369	682	548	1003	1123	571	595	292	1193	640	389	472
9.117	1269	626	447	619	800	1120	930	303	824	137	1527	423	206	808
9.133	618	636	336	717	370	486	0	574	682	0	999	487	464	543
9.15	615	685	282	1102	507	0	0	852	636	1531	429	349	566	532
9.167	459	372	383	745	556	0	376	842	590	2056	656	789	705	820
9.183	303	413	491	531	1012	525	625	886	514	1337	203	549	1093	896
9.2	171	437	719	581	398	971	1207	474	672	769	372	425	1380	388
9.217	437	384	525	528	639	373	1528	525	754	1343	714	427	1147	0
9.233	816	162	378	572	534	314	1165	976	1471	1490	1015	370	987	1309
9.25	367	471	356	0	1110	597	1099	1306	264	1379	1134	945	1180	1166
9.267	779	577	0	310	1332	640	744	1267	354	643	1029	0	970	901
9.283	952	417	156	1124	748	369	830	965	821	367	816	1146	849	1095
9.3	1244	584	282	765	367	153	745	729	1021	591	857	355	615	1078
9.317	1184	714	440	502	680	439	784	1171	996	760	893	370	590	759
9.333	949	993	1164	624	360	0	1177	794	885	1154	743	409	774	372
9.35	625	1142	1233	577	496	275	1294	656	642	1094	676	399	707	357
9.367	633	748	422	640	732	617	1347	652	296	885	901	304	199	402
9.383	545	176	467	556	780	570	1160	603	422	873	1478	575	1339	878
9.4	936	491	621	0	533	1308	779	722	594	801	757	684	1114	1128
9.417	1046	0	599	848	650	1341	581	1271	487	229	710	1014	714	1489
9.433	1332	383	874	811	654	1375	1398	1013	458	921	809	827	239	1053
9.45	550	352	1440	228	897	580	1871	647	718	1069	0	584	572	714
9.467	237	1022	794	170	1056	761	1739	632	873	1217	0	446	895	0
9.483	251	809	650	184	1098	676	1321	622	539	616	1051	795	1561	999
9.5	0	364	705	596	1672	772	661	710	1032	180	1139	1093	2730	930
9.517	579	215	444	598	1175	835	602	608	577	435	1059	783	2219	883
9.533	672	694	363	988	948	713	444	521	726	548	963	556	503	831
9.55	671	781	426	894	672	544	761	811	506	741	1493	396	824	613
9.567	349	0	584	874	1280	302	643	879	535	662	0	641	706	1013
9.583	1314	698	1373	1516	1469	445	511	661	793	806	768	1068	464	964
9.6	1260	653	1594	1541	1309	617	686	547	833	843	682	1436	436	804
9.617	531	501	1267	727	793	893	794	520	814	584	1142	1060	1374	918
9.633	659	349	699	591	1141	682	888	576	837	600	1411	657	1112	914
9.65	571	479	367	679	1244	614	877	637	714	647	1329	1300	991	1066
9.667	302	996	580	256	609	516	733	770	822	587	520	1311	445	1236
9.683	729	993	522	403	561	682	577	898	593	777	840	1026	0	1052
9.7	790	884	267	550	453	862	1045	861	611	1110	1216	785	1811	345
9.717	702	579	402	662	791	626	1115	603	1123	822	1134	606	1070	216
9.733	790	1090	358	904	1008	1261	1055	444	502	914	967	0	1118	1143
9.75	699	673	852	1294	1035	1122	776	586	234	1232	1134	749	1315	2071
9.767	646	1439	1029	479	1029	2054	763	1131	613	1821	1519	589	452	3648
9.783	808	1672	1030	209	331	404	1109	1463	703	2469	1737	693	910	3917
9.8	801	1361	1279	422	574	676	957	1084	1006	2403	1460	831	1200	4015
9.817	544	961	739	370	708	451	627	1603	732	1397	1364	1451	1336	3354
9.833	424	654	218	1094	767	301	681	2331	1398	1485	1624	1913	1262	2987
9.85	472	555	902	1350	823	0	1474	3101	1439	2207	516	2458	1320	2901
9.867	1594	666	1582	1482	504	1370	905	2401	874	2084	724	1615	1177	2475
9.883	1141	685	1544	1757	1188	1257	828	2008	536	2368	564	1699	1231	2369
9.9	506	563	773	1708	1325	863	744	2313	640	1682	953	1933	1586	2419
9.917	445	438	584	1639	972	552	730	2030	657	1621	1348	2049	1485	1849
9.933	1052	457	921	1563	1064	416	946	1439	811	1645	1830	1214	1025	1337
9.95	814	971	503	1089	1151	530	1087	1924	677	2634	1529	600	1200	1438
9.967	650	1202	472	902	888	852	658	1926	680	1321	1208	821	1797	1562
9.983	0	655	196	1085	876	1546	0	1587	572	1222	789	518	1489	1120
10	430	687	1003	939	738	1257	746	1688	922	1353	1097	1106	926	1066
10.017	1034	909	647	1391	373	1756	1463	2266	1232	1512	509	1394	1326	2016
10.033	1431	815	794	924	444	1532	1631	2304	1170	1936	563	885	463	3273
10.05	1090	963	1378	609	679	1093	1008	2219	1242	2233	504	993	1435	2736
10.067	781	994	1525	691	654	1422	391	2328	1577	2154	351	1284	994	2093
10.083	811	287	1230	625	934	1951	807	1883	1410	2183	1067	1229	885	3259
10.1	732	734	1284	357	956	1963	1077	2215	1853	2970	1015	1037	1126	3107
10.117	401	779	1282	0	543	1881	892	3016	1643	3890	773	1267	1463	2646
10.133	1047	750	908	799	243	1489	733	3281	854	3666	490	1731	1364	2403
10.15	827	1524	761	800	709	1036	1213	2273	1153	2908	1199	1269	1249	2670
10.167	927	1231	972	233	1030	1627	1416	2545	1590	2163	1639	1359	1163	3395
10.183	1098	1289	1236	1001	1051	1914	981	2998	1699	2601	1101	1257	1159	3250
10.2	764	1627	1271	1361	1103	898	902	3805	1738	2622	807	1313	1292	3768
10.217	230	1063	1490	1376	1177	1225	1229	3404	2085	2334	701	2136	973	4664
10.233	666	306	2124	1146	1172	1266	1503	3227	1952	2306	943	2530	1172	4547
10.25	1019	692	2154	1336	1056	1186	1290	1636	1982	1915	1061	2013	1229	3569
10.267	970	820	870	935	1268	1129	1423	1478	1737	1954	1263	1101	1326	2753
10.283	898	1078	1132	755	1719	916	1199	1848	871	2524	1372	1016	874	2550
10.3	803	896	1399	1575	979	699	1156	1450	691	2570	1038	1291	1266	2223
10.317	488	405	1211	1054	913	898	1457	1310	939	2489	697	1156	1398	1489
10.333	827	149	1677	432	379	1281	1254	1530	1016	2163	390	863	1089	2319
10.35	739	1033	1557	1400	891	1344	960	1748	1174	1565	272	1103	739	2733
10.367	999	918	841	1424	1266	1422	1022	1598	1492	840	443	1650	759	2519
10.383	1454	1147	839	1397	951	1513	1192	1343	1035	973	677	838	1094	2417
10.4	1676	935	831	2004	890	1084	1225	1870	1222	1290	1050	965	1335	2241
10.417	816	788	765	1779	1604	1878	1529	3093	2182	2279	1542	1191	1551	4092
10.433	909	1091	664	751	1600	2209	2073	3515	2825	3863	1986	2388	1416	5482
10.45	281	1203	1025	985	1510	2477	3400	3488	2241	5135	984	2507	1399	5554
10.467	729	960	2244	1161	1619	1395	2010	4732	1975	5442	886	3083	1556	5209
10.483	1118	588	1041	381	1749	459	1785	5874	2136	5277	0	4052	1345	6236
10.5	1733	641	1374	1203	1715	0	1298	6605	2304	5934	862	4797	1400	6647
10.517	2066	877	2051	1215	1475	741	2033	6453	1968	6534	759	4787	2896	6603
10.533	1055	835	1398	1235	965	1023	2152	5847	1722	6137	908	3957	2827	6773
10.55	797	920	1501	691	2132	690	1641	5907	1800	4682	1310	2553	2151	5718
10.567	1634	851	1910	940	2096	1078	1734	5450	1281	3397	1392	2196	1814	3891
10.583	1511	0	2152	826	1506	910	1826	4407	1161	2859	1112	2936	1788	3713
10.6	1434	1314	2362	807	346	788	2239	3170	1165	2701	1032	2983	2570	2600
10.617	1754	1331	2619	862	946	883	2132	2775	1483	2217	1366	2913	1505	2046
10.633	2148	747	1605	269	1258	1110	1851	2179	2266	1690	1599	2803	1224	3089
10.65	2109	738	479	263	1077	1159	1009	1632	2518	2187	1867	2611	751	2253
10.667	2176	345	808	751	837	817	1698	1529	1472	3182	2784	2061	1407	1461
10.683	2298	269	1318	747	585	622	1346	1306	699	776	2059	574	0	1513
10.7	2103	1802	1463	752	1248	942	482	1296	1706	1004	1414	338	1193	2636
10.717	1895	1461	2151	646	1757	440	759	2041	2474	2888	1429	1698	1597	4204
10.733	1454	1177	1994	625	1871	1563	1304	3670	2305	3767	1518	2641	3431	6796
10.75	1576	993	1613	988	2767	1542	2639	6106	2762	6126	1890	2397	3370	8623
10.767	2440	1320	2168	908	3769	1840	3101	6529	3380	7844	2954	2938	4699	9749
10.783	2684	1333	3638	911	4503	1350	6241	6081	6135	8530	3852	3000	5935	11203
10.8	3195	1022	7724	1661	7237	1084	13202	6736	13388	9768	5571	2844	10198	11485
10.817	7350	687	20496	1621	14553	1089	26444	7507	27439	9469	8517	2828	16661	10743
10.833	14018	672	47252	1309	28216	1823	48421	8515	49430	7730	14813	3407	28752	10076
10.85	21813	763	83637	1442	48598	1874	76386	7643	75376	6565	22396	4830	44425	9592
10.867	29943	644	125529	1485	68816	1455	103190	5561	97857	7368	30949	5853	57244	8553
10.883	35955	431	160693	2013	83458	1225	122070	5628	111228	7640	37816	4877	66802	7594
10.9	38595	763	172034	1626	95000	1645	127607	6263	117068	5903	38860	4484	69687	7694
10.917	40087	1059	171109	1572	95571	2012	124032	5588	113211	5311	37327	4823	64394	7311
10.933	36936	1001	167367	709	81331	1653	114229	5192	96541	5575	34923	4459	58969	6464
10.95	29615	651	151553	340	66384	1208	99335	4881	78724	5323	31224	3622	52130	6441
10.967	24699	340	127391	421	57392	800	86827	4833	70363	4538	26725	4167	42531	6114
10.983	22509	358	105764	824	49374	661	72165	3971	60710	3372	21543	5630	34949	5859
11	19944	861	85605	1249	40376	623	53372	2856	42518	2937	16089	2645	29873	3409
11.017	14166	1207	63669	1420	30914	617	40613	2073	30008	2155	12192	2364	23574	3254
11.033	9488	1209	46783	298	22567	397	32244	1734	24200	2378	8793	3224	16281	2988
11.05	7423	960	36964	508	16144	564	23730	1686	18631	2532	6050	2199	12336	2800
11.067	5661	881	27267	450	11029	603	17035	1671	13447	2810	5098	1344	11168	2450
11.083	4433	1510	18105	785	7232	1367	13831	1273	8561	1371	4525	837	9105	1460
11.1	3917	2493	12763	1276	5501	1861	11676	1224	6417	1609	3847	1964	7610	1495
11.117	2978	2690	10301	1124	5121	1425	9346	1328	6838	1864	3525	0	6120	1990
11.133	2293	2096	9388	1520	5475	1093	7266	1307	6639	1450	2845	1390	5170	858
11.15	2799	603	6190	1137	5266	1209	6102	1031	4828	1484	2668	1025	4424	2133
11.167	3198	454	5887	793	4672	1318	5663	1460	3663	1175	2027	1198	2947	2420
11.183	2987	267	5371	842	4178	1817	4378	1783	3111	1142	1920	1933	2876	1819
11.2	2430	361	2647	735	3637	1223	3144	2342	3063	3261	1435	1727	2831	1375
11.217	1384	815	2836	747	2959	1695	2902	1844	3252	1988	892	2317	2334	2141
11.233	1347	1224	2996	759	2136	1603	2647	691	2488	1563	0	2121	1892	1883
11.25	1981	1932	2957	1957	1830	1265	2518	603	2268	1168	1618	955	1431	2070
11.267	2151	1106	2914	493	1808	1380	2838	1070	2002	1152	1877	717	1658	1716
11.283	818	593	2822	1569	1606	1579	2695	1316	1501	1396	1303	914	2089	1753
11.3	1558	1340	2522	1123	1508	1524	3506	1527	1408	1693	597	1042	2263	1358
11.317	1802	982	2050	1154	1179	1945	1718	1732	1661	1375	927	1315	2506	1720
11.333	1100	862	2579	1986	1398	2277	2616	2137	1686	1157	1012	1482	0	2396
11.35	735	1459	2464	1906	2101	2302	2264	2362	1552	1267	845	1652	2241	1657
11.367	1021	1467	2420	1050	2762	1771	2232	2277	1582	380	564	1569	2278	874
11.383	955	1622	2961	721	2962	1064	2684	1469	2287	437	827	1302	2227	374
11.4	391	1452	2657	469	2566	0	2251	802	2815	600	1197	926	2170	894
11.417	450	1710	1983	741	1825	1260	1415	641	2688	480	933	1328	2440	1106
11.433	356	1030	1920	1599	1292	1470	1160	2411	2013	589	1733	1290	1897	1037
11.45	0	957	1334	1300	1587	232	1646	1107	1410	682	987	1287	1442	1027
11.467	1934	932	1639	1135	1412	598	1731	834	1577	1316	1656	852	2090	1212
11.483	1697	1219	2999	833	1269	868	2084	1632	1432	2574	2122	1357	2117	694
11.5	821	743	3075	808	1739	1035	2102	1859	464	2412	2233	1088	1085	968
11.517	855	385	2392	1095	2274	1812	2053	1347	1010	1449	2280	995	457	1840
11.533	1125	483	1654	1011	2265	1435	1943	1306	1014	1166	2029	1300	791	713
11.55	1466	1147	966	609	2158	922	1923	1609	1603	436	1251	438	826	1033
11.567	1450	1094	0	434	2435	938	2122	850	1363	716	1233	361	0	972
11.583	1483	543	1083	682	2063	1005	3338	1392	1270	955	1557	0	0	1172
11.6	1109	1444	1284	651	1301	1457	2043	1150	1021	1058	1694	878	3009	1142
11.617	941	1148	1123	795	680	534	641	1228	1025	1209	1500	701	1445	954
11.633	1064	1361	1325	1642	1857	525	1933	519	621	1490	933	871	1297	1324
11.65	1672	1718	2850	1802	1546	889	928	903	1187	1593	673	278	2082	1840
11.667	1919	1897	1877	1552	1005	1377	1814	3378	1108	2159	297	1392	2236	1755
11.683	2036	1707	1761	745	1207	1842	1204	1680	1112	2155	622	1263	1972	1878
11.7	1124	1045	1832	862	1724	1670	1170	1262	1319	466	478	1302	501	2018
11.717	1326	876	1557	1448	1921	1460	2440	935	1457	718	914	0	1869	1767
11.733	1439	2366	1697	2004	1576	1503	906	1179	1295	2307	1504	892	2381	2134
11.75	1953	1456	1854	1330	2046	1509	1664	2405	1502	3450	1765	3088	1886	3248
11.767	2243	1566	3271	1213	2032	1604	1741	3722	2130	4871	1806	3064	1847	4953
11.783	1210	2308	3149	1302	1675	1445	1838	5466	2800	6273	1570	3401	2623	8470
11.8	813	1954	1768	1662	1114	1751	2129	8910	3065	10030	1083	4621	4082	12768
11.817	694	1082	2999	0	1621	1911	3854	13238	3464	13742	1101	5821	4257	16244
11.833	1051	869	2761	551	1715	2761	2205	16520	3766	15773	2268	5558	4454	18382
11.85	1491	1547	2263	1175	1859	0	3439	18217	3150	18333	2324	5522	4348	19226
11.867	1871	1116	2361	1386	2225	2144	3878	17952	3792	19014	2070	6230	4189	20603
11.883	2153	247	1593	561	1443	2344	3452	16595	3196	15561	2153	5817	3259	21892
11.9	1256	0	1676	1481	1939	1307	3401	16901	1861	12100	2039	5721	2988	20206
11.917	1255	609	1416	1273	2226	903	3262	14572	1549	10621	1525	5279	3497	17842
11.933	1145	716	1030	1058	2124	802	3709	11298	2140	10518	1167	5005	2355	15436
11.95	893	901	1036	1318	1326	1970	1137	8623	2836	9378	1099	4534	2209	12491
11.967	1146	992	1125	1202	1351	724	1379	6842	2857	7073	2060	3688	2646	9379
11.983	1346	1668	1245	1083	2850	588	3644	6566	1688	6215	2770	3954	5160	7663
12	1546	1871	1483	1096	2717	1285	1084	7264	2016	6567	1911	3978	4288	8239
12.017	1441	1875	1869	1737	2643	2022	2408	6672	1810	6941	1531	4620	3676	8941
12.033	1465	2519	2186	1796	2442	1741	1912	6320	2253	6729	1345	6949	4062	9254
12.05	1532	2865	2051	1331	2005	2057	1790	7398	3025	6318	1477	8017	3427	9552
12.067	1700	1600	780	532	2026	1515	1538	7597	3135	6541	2378	8301	2248	9635
12.083	1455	2676	1067	746	2367	1037	1461	5534	2323	6645	2803	7350	1812	9424
12.1	1718	1147	1355	1216	2526	995	2397	4766	1947	5704	1742	6337	1580	8307
12.117	2056	1694	766	1961	1801	1696	3130	4564	1873	4354	2270	6414	2308	7201
12.133	1176	1480	484	1876	2318	1929	5129	4405	1234	3210	2395	6120	2884	6139
12.15	1433	0	0	1868	2139	2321	990	3852	1728	3340	2863	4586	3855	4888
12.167	1720	1566	1118	1258	1161	1654	752	3057	2132	4428	2737	3127	1705	4212
12.183	1443	2058	2404	2317	1164	1924	1981	2995	1914	3444	1694	3781	1793	4253
12.2	710	1153	1993	1438	1136	2077	1569	3223	1736	2959	1057	3196	3090	3282
12.217	1081	686	2014	1616	1832	2529	1497	3218	1065	2721	892	2666	0	3585
12.233	1020	1711	2096	1330	2415	1234	2459	2761	1505	3847	1324	1928	771	3553
12.25	2027	952	2362	2340	2084	1160	2031	2071	1867	1849	384	1666	2679	5020
12.267	2151	794	1707	1715	2151	2102	1952	2138	2247	3254	435	2383	2663	5413
12.283	2037	804	1649	1328	2571	2516	2332	2367	1320	3096	233	2257	0	5131
12.3	2193	397	2122	1318	2716	3701	3009	2455	1069	2242	2228	1920	1497	2044
12.317	575	302	1810	400	2101	1835	3194	3368	1426	3453	1986	2641	1389	1814
12.333	1435	1267	1562	957	2038	1492	2071	2307	1871	3324	1801	3591	978	3669
12.35	1785	1140	1762	559	2035	915	2060	2633	2311	2776	527	2747	980	3201
12.367	2134	917	2402	729	2342	727	3134	3326	619	2377	1682	2765	2323	2948
12.383	3178	1651	2398	945	1491	347	2352	3232	761	1564	1601	974	2858	2192
12.4	3763	2058	3017	1574	1339	781	780	0	1233	1592	1562	1394	2562	2902
12.417	2611	1947	3421	2229	1462	1028	761	1582	1520	1785	1332	1898	1877	1163
12.433	1830	639	3076	1316	2283	1741	1178	2215	1571	1332	1506	2688	2046	341
12.45	2145	837	2126	701	1425	1397	1174	2375	2159	1315	1918	2188	2071	903
12.467	1333	1667	2877	823	1471	1917	1022	1932	3002	2344	1762	1862	2729	2027
12.483	1115	1258	3831	1966	1355	1966	3920	2390	3205	0	1623	3078	1961	2422
12.5	1589	1148	2684	722	2755	2296	4132	1818	2867	1170	3438	1777	0	1970
12.517	2329	867	2109	1479	1668	2975	3078	1840	754	907	2580	2412	2383	602
12.533	3058	1436	1369	2184	2007	2189	2510	1800	1573	1078	2464	2130	3130	921
12.55	2400	1848	428	2805	2171	1867	2452	2749	403	1353	2227	2039	3541	1085
12.567	1441	810	1234	1558	1693	1404	2786	2553	0	1649	2070	0	1736	1869
12.583	1990	1603	1828	958	1246	3815	1864	3546	1343	1595	1991	2468	1831	2264
12.6	2173	628	2161	1405	1274	2016	2362	819	3632	910	1977	2805	1542	2014
12.617	2974	736	883	1445	1354	1882	1950	657	2792	0	630	2385	1972	3528
12.633	2426	1467	2137	851	3378	1293	2349	1402	1672	0	542	1892	2120	2388
12.65	1868	2108	1776	2868	3651	2362	3343	1724	1692	2236	1686	1080	1756	3932
12.667	911	1801	1783	1685	3960	2057	2667	2108	1691	1833	2212	2132	1566	2792
12.683	0	1572	311	1425	1783	1200	2670	2570	1128	1455	1766	1387	2411	3350
12.7	0	1918	323	2364	1139	1370	3151	2328	1221	1118	1650	1647	2336	2152
12.717	1079	1527	1602	1390	998	2840	2787	1916	1602	452	975	3213	654	3891
12.733	1053	914	2088	968	900	3850	2211	1537	912	1150	803	2697	992	3721
12.75	1498	2530	2079	2776	743	3219	1754	2631	2020	1713	322	1982	1699	2107
12.767	2659	2909	1894	1359	1309	1709	1207	2742	2558	714	851	1772	1148	1365
12.783	1452	3582	1603	2491	1857	1654	1434	2848	1487	0	2053	1883	645	1900
12.8	929	4446	1245	2995	1977	1553	1970	4241	871	1194	0	917	0	3330
12.817	2370	4142	1842	3200	1991	1812	3840	2948	867	3073	1379	954	2330	3158
12.833	1553	3670	937	3102	2048	860	1372	2645	1321	2566	1758	1582	2348	2334
12.85	2851	0	1502	1946	1162	2804	2045	2391	1158	2505	1588	1462	1854	2998
12.867	2785	0	1833	1677	1513	2636	1292	1852	1005	673	1309	607	1708	2441
12.883	3515	1612	1454	1181	2283	2406	2284	1516	388	1668	1134	1236	2219	765
12.9	1775	1917	632	3513	1869	2128	2214	674	490	2505	2119	2180	2643	2632
12.917	1487	1783	1253	2764	2551	1548	3067	797	762	1892	1591	1780	2053	2449
12.933	1257	3312	1613	2417	3504	1125	2404	2745	0	0	1376	561	3097	3386
12.95	1122	2645	1902	1120	2519	1577	2110	2898	742	2003	1455	557	3285	2097
12.967	1382	1492	2654	401	1916	1641	1951	3002	493	2215	1461	1300	2999	3745
12.983	1503	3941	2951	466	1749	1137	807	1987	1488	1785	1510	1940	2940	2090
13	2803	2720	2221	0	810	1556	1267	2704	1478	1811	1566	2074	2242	1826
13.017	2178	2397	1520	1280	3051	1814	818	3196	1591	1185	834	2344	2845	2562
13.033	2059	1418	1621	1320	2698	651	966	1419	583	333	847	1887	1909	3307
13.05	1723	1553	1553	779	2264	1066	1241	1567	1393	1105	1046	2555	1410	3949
13.067	2028	1683	2029	1629	2067	379	2659	4511	1721	2502	1045	1884	1697	0
13.083	2205	1734	2275	2706	2144	432	3210	3730	1863	2732	834	2723	2510	1244
13.1	2339	4210	1982	3014	1667	2499	3034	3081	521	1986	617	1853	2740	1681
13.117	2442	1145	2612	2351	2511	3178	2896	2689	2421	2215	1936	1294	2658	3581
13.133	2146	2581	2501	3669	1388	0	2415	0	2149	1905	2338	1170	2726	5206
13.15	606	2514	2170	4313	1905	635	1468	1419	0	3867	1850	1558	2533	4627
13.167	1483	2296	1211	3927	2076	2504	1357	2192	2479	3848	2782	2052	940	2953
13.183	1154	2262	1607	2442	1799	2224	1934	2822	681	2771	1840	2203	4336	2729
13.2	1550	1778	1267	2012	1415	2264	1619	2856	2186	2095	1760	2126	2482	834
13.217	1988	2956	1639	1764	1621	4135	1962	2819	2931	3001	1671	1289	1576	1053
13.233	1577	1616	2108	884	1718	2529	2274	2485	1581	2947	1987	2280	1615	1813
13.25	0	797	1825	2002	1541	2056	2454	4034	1456	2942	1804	2197	1040	1789
13.267	2536	0	1137	2088	1442	2009	1293	616	612	2392	1792	0	1912	686
13.283	2002	0	990	1786	1924	1102	1283	1148	2517	2257	1227	0	1415	1460
13.3	1503	0	970	1790	2542	613	1021	3148	2721	2010	726	567	2545	1706
13.317	1693	2065	1362	1345	2656	0	1631	3505	2711	1682	1001	2964	3173	1388
13.333	1178	1372	2808	3114	3135	2274	1737	2723	1774	993	2760	3062	1210	834
13.35	750	1275	2630	2778	2941	1754	1462	1228	0	531	2984	2361	2943	0
13.367	1921	2287	617	2260	1504	1645	1608	1597	2775	1037	2258	2031	1858	0
13.383	2031	2013	1741	1698	876	1305	1382	2165	2903	3518	1365	2728	1422	2307
13.4	1909	721	2230	763	1614	1680	1397	2114	3347	2418	1258	3346	1621	3265
13.417	1470	1749	1468	2434	2011	1646	1380	2113	3357	2092	1247	2366	2305	1828
13.433	2601	3586	1011	3031	2891	1405	1356	2710	0	2565	1416	1682	2009	1425
13.45	2323	1671	1576	2697	3131	1997	1465	2202	0	1806	1883	1073	2136	1662
13.467	3291	2463	2252	1871	2421	2390	1204	2390	1326	1497	2376	1811	1861	859
13.483	0	2212	1536	1466	1361	839	1339	2337	692	1109	2431	2329	2447	1950
13.5	1829	2502	1956	732	974	1450	1888	1591	1965	2090	2210	1594	2202	2666
13.517	1736	2712	1066	2792	1752	723	1901	1359	1157	2897	2088	2548	3864	1044
13.533	1723	1824	1587	3432	2130	1328	1700	1394	804	1040	2889	4053	2951	911
13.55	2670	1473	1279	3228	1764	748	487	1892	1181	1302	2008	3298	1476	1290
13.567	2785	1377	1453	1922	4326	0	848	0	406	1165	1545	2336	1206	968
13.583	2029	1646	2457	1468	1646	1232	944	914	1784	1060	1831	1932	2084	500
13.6	1819	1818	3112	1273	2603	1350	1108	1656	2669	919	1780	679	4189	2815
13.617	2098	1575	1894	2437	1718	1910	2216	1909	2589	1506	1879	702	1868	4097
13.633	1658	817	971	2283	2056	2742	3708	1664	1691	1657	1878	2009	2870	4258
13.65	1260	920	1408	2712	1860	3586	2780	1644	2058	0	620	2038	2946	4047
13.667	2175	1063	1965	2807	1597	2285	2462	1847	1337	1471	1325	1655	3196	4997
13.683	2578	1339	1841	2925	1948	2740	2919	1387	1674	1695	1546	1300	2652	1574
13.7	2076	1148	1500	3053	2123	998	3577	1096	1651	2191	3013	765	1965	1761
13.717	2782	1185	772	1390	1232	414	3093	1430	2822	1632	3039	1401	1496	958
13.733	828	591	1116	683	1145	1422	2781	2382	954	1877	1954	236	1277	4028
13.75	3337	1174	2206	1323	1816	1600	2830	2016	1832	1504	1256	0	1249	616
13.767	591	1608	3859	2121	2782	2078	1682	2262	2544	1685	1648	0	3444	1968
13.783	2240	1475	3536	1187	2535	2183	605	2693	2936	4176	2981	1153	634	1640
13.8	2414	1560	2630	529	1882	1543	0	1949	2091	1210	2104	1157	2262	2093
13.817	2161	1578	2601	614	1736	472	2430	1046	3247	688	2567	2191	3255	1611
13.833	3417	1475	2025	1541	2225	1442	0	1227	2900	2273	2643	1891	2923	2279
13.85	3047	0	590	1224	2503	1440	3361	2793	3446	2417	3067	2016	4661	2214
13.867	1910	1824	648	1277	2805	1649	4666	2635	4204	1218	3211	1532	4201	1354
13.883	2471	1628	1189	1646	3417	1663	4624	2638	2711	1550	3108	1868	4382	1226
13.9	2880	568	3254	1830	2276	2051	2668	3389	6517	2391	3526	1788	4383	2617
13.917	2310	2217	5384	1581	3233	1181	5677	1848	5666	3197	2870	1637	3189	2775
13.933	2027	2420	5271	1022	2580	2432	6311	1417	4611	1910	2404	2437	4947	3092
13.95	3218	1724	3038	449	4656	1771	2887	1922	4132	2097	4144	1857	5926	3349
13.967	5762	1170	2519	496	4209	1969	4284	1694	2921	3415	2018	1670	4887	1494
13.983	3616	1410	2877	455	1754	2100	5771	2222	5455	3945	5127	1723	4434	2700
14	3676	992	4654	1660	5734	2148	1918	3059	4936	3600	1795	1029	6002	2057
14.017	5844	328	4120	1776	7611	2121	0	2391	3884	2798	1378	1094	7271	2673
14.033	4694	1436	3561	1684	3849	1325	2377	964	4911	1973	1277	2097	6533	2896
14.05	2985	1447	2202	952	3442	4836	5328	1252	4977	0	1300	1678	5332	2951
14.067	2186	1285	2953	1496	2316	2747	5214	1429	5815	939	3246	1945	0	2067
14.083	2971	2189	3165	2373	2401	2293	5329	2318	1703	1104	5313	2189	7455	0
14.1	3317	1410	2156	1219	2153	1381	2672	2244	0	1188	5000	4524	4601	1276
14.117	4539	1322	2467	693	1421	760	2372	1388	3160	1157	3312	885	3449	459
14.133	3072	1418	2689	1033	2729	676	3458	1993	4651	1508	2123	1441	3120	1291
14.15	2277	1442	2487	1793	4246	596	2262	2473	5064	1918	2036	3132	2740	1407
14.167	1810	1910	2196	1650	3831	1270	1779	2196	1961	2168	2334	2116	2577	1953
14.183	2451	2712	848	1023	2673	1886	5013	2006	2398	0	2172	1470	5128	2573
14.2	1477	2176	2430	1548	2948	2712	2168	1163	2157	2972	1557	1880	5014	3008
14.217	1483	1190	2485	2621	2620	2741	1818	2042	2460	2367	1384	1905	3122	2858
14.233	1479	1859	5279	2521	5652	2570	1831	2192	4015	2309	608	2170	2211	4626
14.25	1673	2436	4564	1164	2459	2758	1479	2981	3589	2308	777	2414	2683	3457
14.267	2070	1832	5972	740	3074	2368	1113	3656	2675	2206	2316	2527	2168	3478
14.283	1209	1567	3644	565	3487	2180	1167	2110	3958	989	2551	2453	1765	3222
14.3	1521	1697	1913	476	3035	2070	1222	898	2320	1593	2000	2410	1185	1568
14.317	1862	1992	1279	1134	1643	1098	2163	1022	2116	1818	2145	1823	887	2207
14.333	2352	2368	2684	1373	1774	1701	2394	1370	2303	2523	1754	1607	1701	3510
14.35	1865	2122	1124	2055	1834	1968	3281	836	1298	1198	1546	1943	3919	2160
14.367	2099	1462	1943	1459	1635	2917	3273	3086	938	1775	2622	2189	2041	1230
14.383	445	1116	1669	1517	1776	2262	2329	2172	625	1650	2161	3178	711	1041
14.4	2455	1331	1843	1072	1878	2097	1858	2591	1093	2412	1055	1972	2176	899
14.417	1860	717	1203	1337	1562	2007	1784	881	1744	2594	920	1238	2431	701
14.433	947	831	2014	2139	1358	2057	1835	0	2115	523	1669	1058	2010	409
14.45	1388	3682	1113	2095	1685	1457	2107	0	2258	1048	1393	990	1782	483
14.467	972	3493	966	1533	1318	1239	2420	625	1791	1444	1560	1257	1787	1457
14.483	1011	2793	1412	0	680	1499	2166	965	1801	1671	1290	2990	960	1518
14.5	2428	2325	1608	0	783	1540	985	705	1816	1125	1437	2137	770	1780
14.517	1453	2461	1132	1040	878	1553	602	1100	1447	1006	1598	1137	2023	1866
14.533	1419	1727	552	885	847	1569	873	571	1041	1164	1613	844	2102	1827
14.55	1191	1021	1396	616	385	1460	923	226	998	918	2241	505	1438	661
14.567	1012	0	1238	570	0	1076	1629	845	1330	789	1712	2435	1431	1979
14.583	740	457	1602	584	1197	2567	1994	1721	998	1384	616	2840	1788	1428
14.6	765	1843	1198	851	1677	1557	2147	2175	364	1728	0	1134	2562	1030
14.617	1020	2546	1314	1275	1662	1991	1103	1842	610	1423	1128	840	2168	0
14.633	925	2204	1724	1381	1611	2932	780	1162	1153	2052	0	2632	1906	863
14.65	809	1483	859	1362	1032	2622	1169	1795	840	2008	1068	1559	1320	1449
14.667	2293	1354	1416	1281	1453	1618	1863	1975	820	1455	1670	1475	2093	1689
14.683	1015	1888	1460	943	1888	1215	2305	1328	1123	1170	1711	1719	1827	1270
14.7	886	1562	1356	1085	1459	1067	2536	1141	1019	1144	1634	2293	840	636
14.717	842	899	1346	830	1741	1384	3235	769	858	1350	1333	1852	1600	743
14.733	2155	938	1489	331	1729	1632	2171	1349	885	1065	1169	580	2054	2366
14.75	837	467	1926	336	1363	1251	2364	848	930	716	1027	1327	1204	3023
14.767	1036	1596	766	450	1099	1119	1956	210	862	1359	1478	2014	1696	3676
14.783	1510	648	2199	764	993	1328	2304	2055	608	1631	1133	1373	1047	3978
14.8	1616	685	1105	608	2291	1326	2811	2459	1120	2277	979	1149	1695	2290
14.817	1437	1056	901	1919	2453	1432	1394	2238	962	1494	1386	916	2516	2679
14.833	1285	952	401	2290	2072	2131	860	0	486	1307	1436	853	714	3328
14.85	1985	1180	463	1132	1166	2028	943	2089	888	1237	1263	1519	578	3370
14.867	2679	1715	819	597	1394	2583	2115	1565	914	2055	1415	3045	0	3117
14.883	1455	1789	1304	1699	1412	2128	3269	2134	1413	2514	1951	3728	1292	2203
14.9	627	1655	1423	2178	477	1855	2622	4078	817	2457	1932	2926	1679	1066
14.917	1628	1744	1964	1967	937	2302	2723	3869	1871	2502	1784	1213	1903	2019
14.933	1388	0	1869	2894	549	2220	2375	3168	2173	2175	1560	1004	2894	2458
14.95	1571	1275	1818	2223	494	2319	1385	3493	1884	1775	1127	911	3009	2969
14.967	1893	2655	2177	1185	488	1046	2266	2666	1850	3695	902	1148	4589	3049
14.983	1666	1520	2298	1112	2017	1792	1660	2866	1580	3336	1140	543	3349	3234
15	1322	395	2070	2696	2393	1543	443	1178	1371	1684	2172	0	319	2286
15.017	983	397	1629	1766	1188	616	1224	986	1705	1387	2593	451	569	2117
15.033	1599	617	710	2832	1453	2039	1944	960	1893	1345	1143	1015	1170	2078
15.05	1421	928	0	1343	1600	1538	1944	449	1682	1732	1516	563	524	2769
15.067	854	1418	730	999	1245	2139	878	1438	1447	2340	1286	647	2868	2542
15.083	0	1666	926	709	435	2944	591	2159	722	2228	377	2235	0	2231
15.1	404	1165	574	636	1832	0	839	3694	531	1334	434	2246	977	1817
15.117	600	996	304	632	1905	1296	1181	1060	1238	1570	462	1791	830	1955
15.133	706	1293	546	563	1225	893	3026	2344	1096	2522	856	2237	955	2879
15.15	821	1299	531	725	1219	1666	2621	572	971	1422	968	1567	526	1648
15.167	1145	929	806	1546	465	2110	1751	0	824	975	943	667	763	2194
15.183	336	610	1088	2561	2266	1732	499	1711	1036	423	0	1253	1183	2336
15.2	548	368	2412	1970	1278	1133	1893	1596	1332	213	620	1016	1372	2151
15.217	1115	404	2011	1465	683	687	1462	1173	1706	486	1024	886	1318	1874
15.233	1787	1016	1646	1665	575	1805	1684	1344	1506	750	344	882	3109	1401
15.25	1897	1225	1092	1705	722	984	1727	1707	870	1927	981	1011	3292	759
15.267	1434	1367	1229	1332	1573	1037	531	2347	591	1465	845	1078	3591	1989
15.283	1173	744	1645	1014	1324	1374	1268	1179	1388	0	1019	868	1582	1739
15.3	1665	748	1962	785	1186	1211	2207	2226	2494	3017	772	1148	1201	1479
15.317	1442	1283	1967	1974	1830	1045	2083	987	1759	2854	412	1313	2055	550
15.333	1260	1877	740	1263	2311	724	1309	1191	1485	1760	506	1141	1699	567
15.35	1485	1342	2068	954	1174	834	954	2132	831	702	0	1052	1478	1006
15.367	1997	2083	769	2221	341	1302	1339	1896	631	839	432	1170	1875	384
15.383	1323	1424	1102	1838	441	1855	1052	1931	1730	868	1631	1181	2138	691
15.4	793	1168	990	1604	636	1681	1165	1421	1020	1471	1440	1388	1702	2217
15.417	814	945	1053	703	1594	1104	1697	1151	978	1744	1368	1521	2579	1708
15.433	765	996	668	1967	1948	0	974	1302	1835	1940	1633	388	1644	1741
15.45	773	1716	1588	1095	2585	792	1244	1061	1308	651	1517	386	1530	1681
15.467	1787	1191	2148	974	1280	1251	1545	794	1065	556	1532	497	1789	1813
15.483	2175	775	2133	647	1275	1572	979	1500	402	634	2181	0	1547	1595
15.5	1779	867	589	475	1122	2623	1081	2047	1395	839	2356	656	1373	841
15.517	1098	1140	797	606	640	1469	2031	909	1283	973	1908	1215	1491	948
15.533	1077	1014	1070	379	1109	718	1972	556	1705	978	1560	1245	1422	301
15.55	1116	925	1037	2275	1078	878	1547	912	1892	1066	2071	1048	1492	1063
15.567	1288	973	332	598	795	1289	1388	714	1627	0	1433	524	1790	831
15.583	791	975	504	1561	823	1287	1395	642	1482	1851	1536	1267	2765	1478
15.6	2223	1401	914	891	1465	1139	1705	541	2142	0	1719	1329	2567	2329
15.617	3817	2153	2031	1141	2061	546	1918	288	2296	1314	1419	1760	1459	2165
15.633	3160	2885	2336	883	735	0	1580	485	1513	1273	2645	843	1924	1742
15.65	1435	2536	1762	837	1136	0	1557	964	553	1627	2700	1127	1271	1513
15.667	1352	1177	1089	912	1125	1644	1967	884	466	1658	3146	1367	1015	1234
15.683	1517	1236	1014	2063	572	1377	2020	1685	0	1207	2315	1506	1017	1176
15.7	1065	879	1014	888	0	1551	2059	2112	241	1139	1406	1064	527	1587
15.717	905	793	1323	797	0	1393	1701	2460	1248	921	472	599	0	2547
15.733	889	1484	1374	766	776	1552	2031	1716	1370	539	1369	1204	727	1454
15.75	856	1197	1354	839	999	1736	1854	313	1103	561	1174	1839	783	1303
15.767	1056	1846	1421	628	1419	1149	1009	527	563	1099	1196	2152	814	771
15.783	753	2056	1769	620	1426	1049	1106	1333	765	2595	1903	2017	904	1352
15.8	640	761	2047	911	487	991	516	2074	929	2968	2592	436	1667	1110
15.817	619	439	1280	952	1042	822	1572	1616	2282	2630	2507	1164	1651	772
15.833	191	732	843	642	961	1660	2697	590	3448	1844	1980	1493	1285	1898
15.85	1451	1431	946	1060	607	2216	2883	699	2721	995	2299	1728	411	416
15.867	654	1197	1628	1900	874	3334	2208	659	2520	1283	1000	1901	1103	955
15.883	2203	1451	2099	3939	1783	1874	1553	713	1988	1552	1085	2027	1927	1723
15.9	1429	806	2574	4240	2849	1437	1602	811	1202	2204	2604	2275	2121	2798
15.917	1454	538	1809	1990	3475	0	1215	1220	1841	2564	2430	2728	1756	2924
15.933	958	312	1824	2157	1917	2887	2214	1188	2481	2993	2296	3423	1558	2444
15.95	1427	336	1619	1506	2409	1910	3172	1313	5210	3188	2187	2933	916	2336
15.967	1400	0	3353	1040	3069	1817	3136	805	5273	2064	1788	2087	2154	2949
15.983	505	1763	2357	1160	2673	928	2532	1964	4125	1344	1639	1860	3414	1515
16	734	1590	1970	1764	1132	577	572	4312	3507	1426	1344	1828	2301	547
16.017	1030	929	891	378	4763	1547	480	2963	3291	1488	849	2051	1837	716
16.033	1518	240	1316	274	4775	1535	1491	1523	2491	2419	850	2880	2312	832
16.05	1652	727	1873	590	2847	1849	1170	1222	1653	877	1505	2509	2395	937
16.067	1437	523	1987	582	2456	1977	937	1319	3277	1272	2026	968	2703	1161
16.083	1246	329	1694	709	1333	2884	1707	1196	2891	481	3023	678	2523	0
16.1	433	310	3444	707	3173	0	1316	959	2115	482	2242	1227	1890	2187
16.117	427	560	2472	875	4106	1215	1138	1550	1431	741	2393	2207	4288	2541
16.133	647	860	1610	2261	1660	1353	980	1788	1186	579	2374	1899	4308	2512
16.15	434	827	1565	1693	1904	756	1681	2814	1167	2317	453	1579	3709	488
16.167	375	789	2101	886	1397	1024	910	1125	1192	3169	1387	1059	2583	1252
16.183	758	1115	1551	1082	1298	1163	178	817	1657	3250	3475	832	2745	2663
16.2	2553	778	0	1452	1959	1906	1110	997	2263	2324	0	1331	2512	1701
16.217	1772	1140	2079	1673	2760	1771	579	1129	3255	2686	720	1559	2373	2073
16.233	1001	909	1571	1386	2957	1288	1551	980	2702	1461	1150	1998	2651	2224
16.25	713	541	1139	1297	849	1653	537	1608	2337	1597	763	2121	2902	1861
16.267	480	0	922	2061	717	1974	1161	1136	2044	1767	522	1456	1633	3789
16.283	992	185	1395	2039	645	2001	2063	442	2404	2360	1200	982	2938	6869
16.3	1255	498	1140	0	1426	2509	1159	376	2485	671	2003	1450	1904	6444
16.317	1405	825	1297	1052	1763	2022	2350	565	1960	1051	1978	1733	2224	4249
16.333	1354	928	1070	1238	1625	1580	1126	1374	1810	1218	2685	1661	2993	2398
16.35	943	664	833	1392	1432	1466	1597	1294	1738	864	1711	1104	3998	1342
16.367	1123	580	0	799	1173	1902	836	876	1586	2308	2075	1179	2788	1009
16.383	1659	595	0	1068	1486	2704	675	811	1666	1869	1514	820	3666	506
16.4	1300	1074	753	1349	2788	2251	850	1141	3382	527	1826	1346	773	1492
16.417	572	1407	1152	1229	3194	1161	1101	1147	4224	1800	2184	1802	510	1601
16.433	1682	733	1901	1189	1841	0	1571	1265	3381	1775	1755	1576	672	2423
16.45	814	705	2295	616	2408	535	1970	1349	2681	553	1783	1143	847	2490
16.467	975	662	1759	864	2657	916	2434	1589	1994	361	1063	1804	1116	2636
16.483	1097	0	955	825	2246	1090	1583	1689	3118	2207	1010	2257	1186	3002
16.5	971	1170	533	1426	2001	1186	1596	1480	2130	2708	1170	1857	0	2464
16.517	465	1073	524	851	617	2141	1758	1168	2002	2664	1064	3058	2215	1997
16.533	777	836	775	1116	2048	1438	1743	1082	2651	3710	1007	2840	2549	1702
16.55	983	1056	937	682	1621	1171	1869	570	2815	1936	1685	1287	2161	1680
16.567	801	1387	1433	841	1622	956	1356	1727	2232	3712	1313	1948	1006	1648
16.583	684	1275	850	1237	1791	848	1345	2830	1542	1603	738	2094	428	1279
16.6	962	1782	1430	1269	1160	1145	1468	1692	754	1589	1344	780	2696	628
16.617	1286	1740	269	950	520	1269	814	2028	347	1617	1145	533	2633	1170
16.633	1702	1615	658	1368	297	843	982	1181	1792	1196	1039	1027	1622	1606
16.65	2808	1618	935	2110	545	1052	645	402	1513	1052	817	1471	932	1930
16.667	2084	1716	998	1091	744	1185	923	946	829	0	449	1645	1086	1623
16.683	1180	1112	1388	1954	0	1376	984	1574	964	0	862	947	1469	1094
16.7	183	905	1073	2978	676	1363	1254	1518	1755	0	750	752	1805	925
16.717	0	1233	1405	2126	930	1235	864	1531	2284	1021	1103	1002	2026	1445
16.733	416	2255	810	1250	1063	1559	1145	1903	2186	1136	1158	1750	1962	2333
16.75	836	2058	796	3394	1149	1725	960	2010	1153	1919	888	1822	2053	2957
16.767	1576	1493	750	2452	1114	1327	971	1428	1064	1811	1226	1041	1006	2598
16.783	239	960	1231	2395	1536	953	960	1387	1203	2207	1134	1237	559	1904
16.8	289	968	560	1502	1218	718	572	1699	2020	2773	928	1347	424	2063
16.817	934	1159	1207	2403	323	630	934	1160	1466	2890	1245	1647	559	2150
16.833	2046	1247	1362	2763	853	781	1313	867	1884	2229	847	2095	1619	1555
16.85	3269	1081	1125	1950	1072	1385	1274	741	2466	637	424	2192	1078	1193
16.867	785	1579	1006	1562	1075	1412	1435	969	0	1468	1032	1610	1370	0
16.883	0	2239	766	1986	970	1357	1909	2254	0	1551	1295	1480	1662	686
16.9	375	1447	1900	888	939	1300	2881	1276	801	1000	1720	1206	1788	761
16.917	718	1292	1716	968	854	1541	1826	1436	365	1019	0	1356	2038	1035
16.933	1157	748	1965	770	967	1560	1310	1067	325	1695	1900	0	2364	1138
16.95	921	595	2125	1086	1018	1435	1891	907	1600	1922	1743	1080	2557	861
16.967	956	2623	1501	1026	1218	1721	1900	1416	2827	1219	1896	1670	2044	891
16.983	964	2975	838	653	1274	2349	476	1026	2518	667	1614	2022	2039	662
17	932	1643	758	490	1067	2287	0	911	1264	763	836	1310	558	4418
17.017	971	2001	1417	1475	1031	1513	1705	990	2805	935	813	1622	746	2148
17.033	888	1559	1199	1743	1073	1226	1096	1180	2820	1403	1725	1479	798	1701
17.05	802	1709	1411	1356	1029	1689	1073	1680	2323	2749	2025	870	1626	1383
17.067	590	2042	886	1732	908	1555	1178	1718	1376	3142	1412	752	2024	1197
17.083	1382	2203	778	1079	828	1685	1417	1576	1494	2079	854	0	1579	2213
17.1	1988	1967	1418	1571	1331	1610	989	748	572	602	652	733	1114	2132
17.117	1138	992	2420	1951	1312	998	705	1249	1228	556	349	527	2440	1602
17.133	578	1304	1836	1295	1110	0	782	933	1766	697	1062	329	3878	2265
17.15	1015	1339	1845	2153	628	1292	1396	1196	2505	702	878	886	2714	2276
17.167	896	898	1855	1611	642	1512	1593	1067	1988	1021	257	1313	1804	1110
17.183	521	791	1791	2849	1065	1222	2060	1504	1318	738	0	1309	1448	1026
17.2	662	751	1172	2469	1370	1052	1915	2328	0	921	404	2047	1473	1841
17.217	2523	863	1241	319	1248	0	2324	2055	1234	1990	539	3179	2349	1436
17.233	4120	2115	885	819	837	1210	2037	1025	2259	2791	1055	1916	2483	1084
17.25	2737	2154	1325	1454	959	1070	1736	608	2109	2107	1572	704	2414	2154
17.267	1774	1459	3164	1441	932	1172	1193	874	0	2434	1307	1355	2850	2394
17.283	2021	883	2091	1526	588	1117	370	1026	726	2843	1219	1422	2749	2121
17.3	2681	1094	526	1324	936	1081	552	481	639	2017	998	1141	2658	2331
17.317	1093	1206	744	1201	582	713	0	917	767	2842	999	941	2322	2815
17.333	1128	1084	1025	1567	991	762	425	1169	994	3832	797	1070	2634	3005
17.35	2192	898	1092	616	1507	490	1380	1167	884	3117	438	2149	3531	2357
17.367	1613	574	1051	528	1663	671	1122	848	343	2104	286	2585	4230	914
17.383	1355	1294	1050	1904	1873	954	1492	1249	957	1378	389	2467	2169	1431
17.4	1842	1002	852	1695	0	2150	1387	1294	3027	338	0	1614	2061	2255
17.417	1919	628	348	871	732	1891	1997	1462	4840	292	0	1393	1703	1614
17.433	937	437	2948	4286	855	1310	1476	1974	2733	317	293	0	1924	1893
17.45	1288	992	1800	3624	272	1275	1065	2276	3712	1764	1083	273	2166	2000
17.467	648	1253	1408	2352	235	1628	1383	2100	0	2064	1566	1081	1436	1929
17.483	786	1087	1683	1875	1673	1558	1817	2545	2092	1907	2909	1441	1881	1682
17.5	1712	1045	270	1751	520	1491	1529	1908	1539	1921	1543	1795	2101	1434
17.517	2404	338	492	1790	1346	1412	729	1607	1680	1615	1005	866	3247	1174
17.533	2088	0	1794	2294	1249	1713	649	1229	2655	2272	1041	0	2167	3671
17.55	340	471	1323	1697	1533	1553	638	388	2616	2722	822	2310	1998	1262
17.567	3318	2688	917	1369	1648	1267	1259	424	2344	2864	548	188	1614	2060
17.583	2807	831	704	885	1671	1124	1100	418	1698	2519	945	600	1206	1337
17.6	1835	580	851	199	479	1127	1507	982	2032	2021	808	850	1531	1711
17.617	1341	714	2250	0	468	1227	2527	1383	1009	1579	1177	1052	2650	1277
17.633	1225	1084	2456	274	628	1357	2591	1886	661	2121	741	1058	2738	0
17.65	1231	1873	932	1329	1849	1527	2840	897	1656	549	950	980	2762	0
17.667	1743	1832	1486	1511	2571	1849	292	1059	1569	517	486	1025	1826	904
17.683	1471	2198	1340	1744	2041	1482	391	2934	1703	1583	294	872	2168	957
17.7	943	1283	1057	967	1239	915	246	3363	1967	1629	643	811	1768	1305
17.717	1749	1363	976	1132	1650	1376	318	2634	1960	1381	1680	967	873	935
17.733	2546	1355	1193	1319	1926	2167	0	557	1648	1298	1808	1663	1262	1172
17.75	1991	1877	1402	1329	1656	2257	1036	2050	1478	1014	1200	1921	1004	1259
17.767	1987	3732	1482	1403	1628	2332	1565	2876	2076	1374	1157	1845	1276	1495
17.783	1870	3542	1280	817	1667	2694	2422	3206	3062	2115	1485	1589	2291	4561
17.8	1579	2851	1906	2669	1576	1114	2727	3593	1775	2338	1346	1949	2319	4369
17.817	1921	2339	1780	3558	1304	2186	1963	3274	1418	2160	1210	3348	1694	3968
17.833	1742	2456	1061	2116	594	2425	1804	2578	1270	2048	1164	2474	959	3687
17.85	1424	2542	525	1754	1050	2714	1994	2466	582	1678	860	3187	2167	2952
17.867	1476	2787	934	1905	1212	3009	1935	4042	549	1686	458	2118	1712	1794
17.883	1613	1228	1420	1908	1288	2282	1592	1855	998	952	351	2041	1362	1449
17.9	1165	1577	1298	1466	1009	1681	957	481	1090	659	1278	1800	533	672
17.917	584	839	1035	1589	3442	1901	897	1404	1095	2777	942	782	1244	1290
17.933	1196	610	679	1609	1861	1980	1396	1768	1248	1386	489	827	890	1076
17.95	1957	1278	799	1303	1879	1548	1740	1602	1105	2115	522	1352	1113	1331
17.967	2458	1560	987	842	1003	1399	1215	1441	1262	1945	882	1325	1354	1608
17.983	1731	1380	718	2414	984	1310	1075	1697	1759	1383	851	1492	1057	1643
18	1418	916	758	3937	1103	1494	1115	1687	1027	1840	1348	1476	881	1514
18.017	2080	1030	1007	2412	1141	1694	1045	1571	1205	2522	1545	1594	1136	655
18.033	3258	1271	896	242	810	1123	1188	1870	1660	2489	1176	1638	1530	487
18.05	1833	698	1667	1074	583	1326	791	1937	1240	1775	812	1659	1124	1631
18.067	0	786	1962	919	1334	1775	1139	1726	998	2053	292	0	793	1083
18.083	1204	2126	2086	954	1278	1379	940	1592	1576	1722	715	1382	1519	1624
18.1	1625	518	1704	597	1519	1113	728	1274	2410	1144	1369	2573	2156	1960
18.117	1967	195	1152	779	1215	1287	273	730	1253	1102	1258	1588	2705	1828
18.133	1456	637	648	823	344	630	764	1488	1275	762	1080	714	1695	1359
18.15	1924	949	507	922	306	764	1095	575	1660	1135	1117	1504	629	1463
18.167	4115	823	1106	994	0	1937	1863	494	1411	1708	1181	1211	729	1095
18.183	5494	363	1892	968	477	902	1378	1242	1140	1576	1105	864	870	1149
18.2	3015	1332	2456	351	1702	795	1075	1201	1529	861	547	1646	0	1833
18.217	308	1481	1174	329	999	1208	1985	1117	1178	916	1287	3162	1940	2183
18.233	880	748	2355	0	718	1559	1267	1082	1077	1466	1341	2392	1559	2367
18.25	993	781	2985	394	1267	1293	1300	1027	999	1307	1253	1778	1147	2771
18.267	892	1063	2024	380	891	1370	1633	1962	822	1095	1067	1407	1195	2526
18.283	818	1388	505	1254	461	1556	1456	1497	807	471	0	923	1460	1260
18.3	1961	1724	0	2015	1017	1576	600	1010	1354	964	611	868	1252	1672
18.317	1692	1334	613	1269	1559	1408	605	533	1411	961	778	1207	534	1718
18.333	1489	1311	823	567	1291	1268	1164	2000	2429	949	614	1377	1242	1286
18.35	1152	2170	694	242	933	1012	546	1743	528	981	1007	0	1153	623
18.367	910	2354	724	1309	713	745	701	734	319	1421	1388	586	1170	507
18.383	841	1738	1320	1704	1066	355	1062	322	339	1525	1221	959	1520	2255
18.4	795	1454	1668	1530	913	569	1601	0	910	1550	1670	1362	807	1012
18.417	986	1831	1071	322	989	799	2697	389	2101	628	1757	1523	1324	573
18.433	1513	1283	1492	559	882	814	2867	509	3043	522	3350	1447	1154	799
18.45	1371	563	1208	561	745	900	1961	1746	1743	3032	1829	1633	1088	1358
18.467	832	1135	1124	0	1036	389	1012	1156	820	2627	2024	1843	1267	1719
18.483	711	1395	1026	357	840	277	1159	1823	1101	1920	1223	1135	1401	1569
18.5	1079	2561	1300	1269	924	1557	1095	1780	1499	2269	739	1855	1279	1019
18.517	1221	4237	1384	1033	1311	2036	1216	2098	2097	2334	1031	2170	1325	1831
18.533	1184	7181	909	2345	1643	4153	1709	3772	2024	2504	2254	2896	1859	4627
18.55	2013	15074	797	7913	2233	11342	1892	8512	1465	6211	2177	6751	2486	11501
18.567	3444	30105	2057	18423	3042	23641	3202	18267	1558	13358	2280	14378	4023	22977
18.583	4576	51169	3836	27749	5031	39865	5592	35731	2539	22025	2958	25356	5649	40930
18.6	7420	74557	4897	40619	7855	59474	6531	57925	2903	32248	4379	40253	6883	61747
18.617	10286	97568	5579	54407	8945	79812	8028	73056	3923	44887	7009	56228	8383	84601
18.633	11357	112170	7519	64093	8777	98702	10897	84178	5205	59499	8477	71179	10053	104436
18.65	12852	117626	8594	71854	8814	109403	11548	101196	6651	66981	8672	85260	10408	113821
18.667	13662	115138	8241	80750	8960	110903	10573	114130	7767	66364	7991	93610	10496	117271
18.683	12317	108994	8400	80493	9338	112211	10143	110919	6394	65976	8375	89655	10996	120052
18.7	11150	106165	6799	76183	9255	109617	9646	98786	5509	65299	7749	80622	10536	113823
18.717	9871	98890	5511	72726	8156	98248	9493	88144	5326	60520	7319	75013	8957	95131
18.733	8249	87455	6435	62952	7351	87668	9133	75793	4259	49576	8131	66835	7090	78728
18.75	7409	77177	7841	54131	7439	80117	7927	62221	3438	39060	6832	55360	5943	69943
18.767	6218	63245	6972	47897	6414	67956	6407	54119	3806	31851	4747	48892	5746	59722
18.783	5391	48583	6378	38864	4764	52876	4758	46680	3830	26310	4397	42598	5526	47748
18.8	5092	37361	5027	30900	4143	40188	3699	37830	3602	23087	4967	35137	4614	38020
18.817	4046	27999	3435	24134	3463	31119	3047	29408	3500	18908	4461	28869	4548	30703
18.833	2821	21461	2865	17929	2847	25679	2558	21751	3000	15010	3116	21885	4455	24763
18.85	2228	18343	0	14961	2704	19989	2167	16877	2162	12815	2706	16092	2955	19860
18.867	1954	12901	2190	12764	2793	14959	2100	13300	2131	9795	2717	13920	2117	15962
18.883	1861	9385	2672	9424	1666	12362	1963	10466	2518	7026	2378	11902	2733	12564
18.9	2104	9795	1825	7073	1277	9197	2046	8611	1923	5931	2036	8642	2534	9458
18.917	1707	8122	2375	5797	1652	6419	1985	6577	1728	5298	2192	6308	2010	7556
18.933	1511	5300	1792	5448	2295	5022	2090	6054	1621	5207	1299	5471	1562	6543
18.95	864	3839	1202	3654	1544	4294	2226	5062	1164	4411	1717	4769	1483	5039
18.967	506	3045	958	3772	544	4303	1887	4100	888	3212	2368	3639	1299	3580
18.983	793	2306	1159	3869	1185	4361	1756	3391	992	3278	1656	4155	1606	2930
19	1332	2273	1068	3173	1148	3781	1025	3749	1177	2851	1361	2976	813	2882
19.017	1108	2656	1064	2812	926	3851	1760	3789	1280	2661	2181	2333	1536	3201
19.033	318	2331	1129	3243	917	3961	1067	2969	1246	2617	2067	2574	1486	3082
19.05	260	1929	1146	2439	0	3344	846	2238	960	2438	2094	2590	1218	2881
19.067	363	1753	1081	1735	322	3245	1256	2375	382	2165	1851	1879	1507	2570
19.083	1133	1625	1015	1564	444	2144	1036	3046	1521	2654	1536	1089	1895	2877
19.1	1514	1629	1023	515	486	1699	857	2472	2321	2210	1362	1818	1774	3439
19.117	1302	1599	1384	1793	662	1496	1400	2036	1523	1497	1289	2226	1385	3391
19.133	950	1185	1396	1408	1564	1546	2441	1489	745	1880	1654	2174	1347	1821
19.15	940	1061	1526	1549	491	1286	2321	1157	618	2355	1461	3239	1575	1585
19.167	692	1759	1952	1719	897	2606	1185	1324	1337	2269	478	2687	1518	1897
19.183	1446	2013	1702	1421	561	2161	608	1477	1098	1854	565	1330	1608	1737
19.2	889	1621	1308	1403	451	2321	0	0	688	609	2071	1719	1940	1588
19.217	836	1197	1427	1522	0	2267	466	1590	696	1436	852	623	1227	1747
19.233	816	1504	1076	1738	1711	1028	1009	1297	953	999	1112	790	1106	2008
19.25	1595	2036	0	1579	1310	299	1004	2151	1563	1413	1031	779	1600	1811
19.267	1346	1787	710	1252	1758	781	806	1960	1280	1566	2327	1569	1435	2485
19.283	577	1316	1171	804	1639	1463	554	1558	1132	930	1650	1790	1236	2395
19.3	1080	1183	1072	1313	1064	1455	688	1295	1185	607	1868	1772	1379	1452
19.317	1658	1479	887	1190	371	811	1169	1453	1838	306	2058	1543	1165	920
19.333	1049	1914	1212	1307	844	972	1226	0	1429	1231	2153	1217	770	1328
19.35	1046	1693	1545	2081	1300	1238	1037	948	423	1611	2146	729	1253	1550
19.367	1403	1143	1424	2371	1249	1571	1113	885	1573	1866	1965	3276	0	1232
19.383	1460	1074	859	2178	969	1471	1410	1905	1005	2327	1343	1679	2061	2065
19.4	1437	940	1586	1269	593	545	1766	1883	1141	2454	1384	1311	2019	2735
19.417	2174	1122	718	1191	347	900	1979	0	0	1822	1169	1280	1074	2756
19.433	2014	1203	2029	880	1181	1223	2049	0	350	1382	893	1609	1015	1079
19.45	700	1150	1569	1072	1531	1515	2298	0	312	1160	1144	848	1091	2006
19.467	588	1408	707	708	1193	1325	639	2424	717	1506	1235	1047	757	2367
19.483	435	1872	726	518	727	1037	640	2392	911	2536	1439	1547	1248	1656
19.5	1634	2575	773	539	515	1189	547	2132	472	3185	1485	2294	2386	975
19.517	1942	1764	782	880	980	2020	1449	1278	992	3006	529	2574	1275	1200
19.533	1654	1052	1479	1012	836	1889	616	1799	1500	1049	567	2183	1672	1890
19.55	1190	1431	1847	906	0	1402	828	1779	1700	987	2115	2184	688	1982
19.567	1504	1116	1740	870	543	1234	791	800	913	1231	1659	2069	642	1503
19.583	1980	1291	1064	811	486	1014	861	1114	644	661	1149	1854	1166	1023
19.6	1644	1721	1185	997	631	1303	1325	1311	393	593	1230	1858	813	1049
19.617	1377	1460	481	1226	1269	1766	1805	1135	574	471	1175	1022	852	1775
19.633	1385	1018	996	1025	749	2035	1308	1089	1343	1244	917	821	1222	1709
19.65	514	1029	466	950	564	2004	617	1360	762	1145	1033	562	846	1677
19.667	462	1161	1830	1448	1146	1047	953	1336	1139	920	1164	1339	608	1402
19.683	1010	1300	945	1218	1596	1855	1070	825	1133	1720	935	1193	696	828
19.7	2226	1079	1379	1136	1435	1881	1365	1433	1671	2425	711	1183	658	435
19.717	2507	1055	1222	1007	570	2073	3369	1793	1669	1725	859	1334	251	0
19.733	1657	1070	1435	1685	993	2153	4254	2037	1284	0	1032	2109	0	0
19.75	0	1248	1658	1170	1113	2189	3614	1761	1230	0	1436	1486	1420	556
19.767	1663	1387	1538	1979	874	1685	1709	1636	1364	0	1286	1027	1454	688
19.783	2349	1304	3297	1764	395	1932	1217	1454	1768	1271	971	916	625	1016
19.8	1225	1479	5529	760	366	1436	1395	1197	1233	938	1487	1257	297	1614
19.817	1346	2074	3304	751	600	1137	1195	1128	828	993	1906	1378	542	1422
19.833	845	1616	1178	901	1124	1587	1738	0	970	1290	1928	1079	1284	804
19.85	762	1024	1325	1425	1727	701	1097	611	1401	1263	2061	1631	1147	515
19.867	1249	540	1199	1318	1338	1067	1428	1400	1637	1322	2180	1451	543	911
19.883	1045	252	1731	824	638	1077	972	1271	1465	1577	1548	1334	1163	1197
19.9	1049	1030	1775	985	1617	1366	1187	2102	1030	1525	1787	1706	1929	1398
19.917	811	1853	1544	1595	1425	1336	1467	2555	896	1156	2075	1640	2313	1428
19.933	1055	1559	1238	1283	1242	1334	1632	3028	861	1077	1758	1847	1373	2354
19.95	1494	1156	1005	937	1099	1736	1771	2201	1028	1425	1836	2017	833	3116
19.967	1379	778	1326	1183	1360	1236	552	1449	1130	1725	1998	2338	684	1600
19.983	939	855	1153	1693	1855	1517	286	1262	0	1897	1875	2358	387	1307
20	536	1443	397	946	1790	1129	773	1332	2058	1607	1957	1407	321	1554
20.017	652	2258	586	579	874	1213	879	1333	1515	1178	1891	1953	1057	1119
20.033	620	2463	2624	1482	1029	1145	1624	1517	1249	817	1615	2032	1751	1232
20.05	485	2793	1205	1044	1223	2215	1613	3808	1190	1867	1603	1058	1638	1050
20.067	406	2352	983	1089	628	2224	806	2375	425	2215	1603	1893	1549	993
20.083	995	1661	1126	1024	666	2106	495	1770	1102	1523	729	1891	1384	1258
20.1	1138	1587	1084	1372	1465	1723	1487	776	1523	1659	446	2119	1530	1601
20.117	1191	1747	879	1740	1365	1505	1382	1144	489	2424	487	1354	2014	1635
20.133	1241	1933	281	1241	1866	1918	819	2419	459	1742	490	1051	1585	1195
20.15	1345	2622	0	1278	2564	2327	347	2154	619	1170	1041	1354	1174	979
20.167	1396	1705	2073	1944	2381	1926	908	1304	1206	1134	441	1341	1072	1262
20.183	1393	1310	1734	1548	2313	1421	1276	766	949	940	490	1597	1255	1499
20.2	1221	1486	1194	924	2097	1076	1292	1348	913	861	1447	1150	1169	1338
20.217	1061	1648	1144	1752	1677	1071	1209	1435	892	1746	1132	1131	1076	421
20.233	1450	611	1534	1698	842	1289	1273	647	300	1885	1121	1286	1034	1097
20.25	2721	1962	1710	808	432	1039	1673	275	552	1658	884	1325	889	1042
20.267	2702	1935	1131	1132	851	733	1774	2721	904	1398	1587	1202	673	417
20.283	1712	1666	1079	2034	1662	756	1484	2473	1141	1311	813	1673	2072	852
20.3	1840	1181	2181	920	2183	613	1531	2517	1160	883	1261	1280	1790	962
20.317	1706	1876	1969	2121	2317	546	1250	2580	1492	1397	1499	1524	925	1000
20.333	875	1124	1293	3529	1371	1446	1147	1820	1815	1294	1598	1875	1758	614
20.35	1530	1938	1408	4789	898	2150	1617	1383	1115	1781	1202	1832	1939	401
20.367	3291	1823	1715	3598	811	2579	1358	1454	565	2081	1175	1864	1316	540
20.383	1863	2018	1177	3310	974	2655	1930	3948	636	1975	1315	2499	444	882
20.4	1019	1610	1089	2954	986	2133	1957	1569	1024	2880	1701	2180	882	1044
20.417	792	1468	1189	2485	2173	2251	1616	839	1182	2143	1793	1432	2395	928
20.433	980	1342	1229	1651	2021	2323	1551	3161	1301	1972	1314	1035	1679	642
20.45	1763	1198	1489	1464	1407	1525	1454	1127	1354	1228	1172	1035	950	263
20.467	2128	1190	1653	1635	619	1291	1776	1208	2034	1107	1367	1343	1002	228
20.483	1610	1251	1211	1908	1180	1305	2415	1205	1641	1320	1175	1047	1085	1724
20.5	968	1131	711	1815	1570	1480	1694	1594	728	1608	2003	814	914	2636
20.517	1115	1594	906	1407	1737	1932	2125	2195	1225	2048	2454	800	399	2027
20.533	1697	1391	1268	1423	1917	1977	2102	1770	1279	2593	2324	446	778	1213
20.55	857	1611	1315	1325	1989	1925	2405	1971	1118	2031	2081	2399	939	1158
20.567	901	1970	1083	1617	2120	1699	2177	2388	1534	1240	2239	0	1127	1398
20.583	979	2132	1074	801	1788	1353	1727	1943	1735	1209	1560	1813	1001	1604
20.6	384	2151	1229	976	1298	1339	946	1271	1690	1150	2004	1686	491	1603
20.617	700	2127	1082	2046	1396	1299	1496	1164	1625	1107	3599	1562	523	1207
20.633	1157	1479	796	0	1243	1237	776	1402	1380	939	705	1145	1374	3894
20.65	1355	869	539	750	660	1238	1280	1504	1312	1751	646	1556	992	2056
20.667	1258	1131	326	823	1153	733	1128	1815	1411	1135	1286	0	333	1824
20.683	711	1386	0	1197	381	368	1310	2032	1614	917	1805	3153	719	1794
20.7	840	908	828	1853	733	750	2689	1287	1851	1612	2065	1804	897	1383
20.717	1387	342	1328	1155	490	2853	1746	1660	1701	1174	1487	1455	842	0
20.733	1017	328	1723	0	1192	2048	1231	600	1874	2192	843	1667	952	1953
20.75	1162	817	1798	307	933	1540	1159	503	2165	1570	304	1924	1005	0
20.767	1401	1149	702	779	1002	1368	1101	1454	1748	1572	1003	2350	1542	0
20.783	2503	1711	912	684	650	1200	856	1781	1321	1669	1545	2815	1437	1890
20.8	1693	1943	1036	829	229	1222	1449	1663	1372	2299	1698	2978	1631	825
20.817	2493	1432	971	918	262	1313	776	553	1593	2576	1235	2491	2833	572
20.833	1193	1331	302	906	783	1228	657	1054	923	2812	1265	1543	1317	1734
20.85	1188	1074	434	1025	1056	826	1414	1918	1169	1701	1523	1339	995	1044
20.867	1120	1859	1638	821	1075	1088	1512	999	1997	1912	1362	1454	376	1009
20.883	930	2326	332	1237	1631	1162	0	852	2054	1804	1095	2034	466	1226
20.9	751	2478	539	1293	1560	991	1135	590	1820	995	1139	1821	423	1788
20.917	1222	2119	813	2054	1430	807	1532	1058	2003	712	1518	1733	650	2080
20.933	2982	992	983	921	1638	380	1278	632	1448	1551	1496	1485	1327	2202
20.95	2471	956	1317	1218	1618	663	1273	1000	1124	1017	993	1668	0	1576
20.967	2085	901	1434	1176	1546	1369	1700	1625	1123	837	840	1127	1332	1856
20.983	686	1221	1185	712	1396	1108	1972	1765	1529	496	1340	1332	2369	910
21	1429	1505	1398	955	1033	2017	1713	1734	1809	931	624	1722	1482	1624
21.017	1695	1742	1422	1410	927	2017	1566	1584	2196	1237	1191	1664	1703	1335
21.033	1792	1617	1104	1970	982	2020	2093	1371	1404	1162	0	913	2075	1731
21.05	751	1740	1327	1042	1411	1752	1608	2049	1448	1135	540	1453	1686	1979
21.067	604	1122	1109	1211	1487	1589	1257	1969	1929	1028	1217	1105	1107	1940
21.083	393	829	865	1353	475	2347	1661	1879	942	542	1613	2583	1361	1911
21.1	946	1026	653	3037	885	428	1891	1393	668	1201	1533	3179	1562	1552
21.117	848	923	1293	1506	2427	731	2030	1475	1494	892	1222	462	1824	1341
21.133	842	1111	1884	1662	2958	1111	2105	1488	1373	889	1255	949	1257	1606
21.15	1048	2256	1451	612	2174	1523	1842	1153	1065	0	1172	1459	518	1335
21.167	766	1947	977	1672	1143	1146	1725	761	1584	0	934	1097	2664	501
21.183	772	820	891	475	2005	697	2556	591	1392	1028	1057	305	1463	1511
21.2	763	970	832	736	1758	595	1591	1003	1447	1468	1668	490	1538	1314
21.217	1039	863	1285	943	1542	1274	1153	1332	1925	1228	1671	678	1457	1296
21.233	1520	846	1835	1146	1423	1153	883	924	973	957	2138	883	1326	1743
21.25	1317	1309	2221	1142	1443	1401	1401	813	1171	1509	2402	817	1405	1343
21.267	1007	1277	1964	1247	1523	626	1250	1153	1519	1821	1803	1452	1420	1325
21.283	840	1138	2040	603	1464	0	472	1072	2367	2124	1836	683	3354	1185
21.3	2032	862	2900	906	1240	975	972	1010	2559	2160	1683	1433	1162	1208
21.317	2359	1223	1880	503	1053	836	1358	1109	1924	1694	907	1700	1413	1310
21.333	1441	1422	1525	977	1112	974	2320	1005	928	948	1236	1164	1867	1556
21.35	1597	1240	1160	1185	1642	965	1438	1061	1288	950	1946	1215	1612	1790
21.367	892	1376	1682	1874	1808	1256	2257	1402	1212	412	2810	2423	1658	1976
21.383	1308	1541	1813	1466	1420	1242	1638	1526	5133	706	1457	979	1476	1840
21.4	1694	979	1163	1040	1711	1180	1779	1367	4083	602	1778	915	1386	2083
21.417	1260	890	809	1240	1084	1106	1963	1054	2263	866	1180	892	1600	2401
21.433	1286	968	596	1324	1644	1367	2057	1180	2075	1059	1070	1157	2008	455
21.45	932	1172	1115	1229	1424	1584	2105	1074	2686	848	1742	1363	3570	1243
21.467	1031	1574	1050	915	1305	1253	1357	1146	2031	1068	2600	1344	1630	2499
21.483	1201	1898	2025	974	2261	1032	2393	626	481	2408	2027	987	2650	2971
21.5	550	1579	1765	1184	2831	1153	2681	438	1156	2265	2026	1234	0	2742
21.517	1304	992	1550	440	2566	1557	2456	415	1121	1810	2354	1015	1583	1765
21.533	1592	1924	1211	361	2218	1947	2771	1576	1489	1007	872	481	1745	1094
21.55	1667	1393	1259	809	1709	1522	2533	1127	2266	895	861	666	1158	1543
21.567	1477	2011	1086	921	1520	0	2113	905	1850	1596	1313	1528	2087	1457
21.583	1339	1544	1649	755	1746	608	684	2342	1805	1032	1345	2097	1560	1427
21.6	1269	1442	1055	1528	1812	1666	1310	2738	1738	2153	1174	2013	1109	1723
21.617	1741	1091	1695	1440	1850	2146	1637	1635	1884	2495	1211	1742	590	1627
21.633	1425	758	1714	1081	1937	1735	1800	1873	1896	2971	2008	1433	0	1200
21.65	1558	750	1701	614	2062	1678	1869	2082	1639	1574	1865	513	0	847
21.667	1759	1211	1328	858	2320	931	1801	3994	1922	3472	1820	707	1072	874
21.683	2289	1371	1564	1011	2695	1155	1814	1235	2691	1277	1517	1131	958	1047
21.7	2150	1260	437	991	2695	860	1796	1216	2675	1203	1143	3184	663	1481
21.717	2054	1266	1261	894	2694	1731	1498	842	1300	1469	1549	1997	2056	1456
21.733	1597	867	1153	1835	1425	1930	1133	717	2449	1850	1751	2410	2406	1192
21.75	1533	965	1270	1949	1247	2096	1496	1158	2504	1760	1109	1279	2030	1332
21.767	1323	1268	1374	1618	781	2226	1942	1398	1540	1244	414	328	1414	1907
21.783	1116	1568	1368	816	2842	1561	2135	1534	772	787	559	438	1237	2637
21.8	1038	2001	1155	1064	2395	961	2334	1484	1188	841	1674	516	1330	1767
21.817	938	1597	2456	0	1332	785	2107	1186	1292	673	1711	1260	1592	2008
21.833	1536	1228	959	425	1658	1470	1227	1611	972	1660	1395	1105	1842	2264
[truncated: 194 more rows]

## Sheet: Figure 7 (Supp Fig 47)
	Control (no Oxy)		OxyA no1		OxyA no2		OxyC no1		OxyC no2		OxyA + OxyC		OxyBtei no1		OxyBtei no2		OxyC + OxyBtei no1		OxyC + OxyBtei no2		OxyA + OxyBtei
[truncated: 2,407 more rows]

[truncated: 6 more sheets: Figure 7 (Supp Fig 48), Figure 7 (Supp Fig 49), Figure 7 (Supp Fig 50), Figure 7 (Supp Fig 51), Figure 7 (Supp Fig 52), Figure 7 (Supp Fig 57)]
